# Supplementary material for: Accurate predictions of protein mutational effects accelerated with a hybrid-topology free energy protocol
Source: Commun Chem. 2025 Nov 20;8:362. doi: 10.1038/s42004-025-01771-0 (PMC12634679; doi:10.1038/s42004-025-01771-0)
Supplement: Supplementary file 4 — Supplementary Data 1 [file 42004_2025_1771_MOESM4_ESM.xlsx]

## Sheet: Hydration
	dGfep_protein									dGfep_tpt									ddG_calc					ddG_exp		AE
	dGzw	sem	dGf	sem	dGr	sem	dGbar	sem		dGzw	sem	dGf	sem	dGr	sem	dGbar	sem		ddGzw	sem	ddGbar	sem		ddG		zw	bar
ASN	40.81	0.06	40.82	0.07	-40.8	0.06	40.81	0.06		29.63	0.02	29.63	0.02	-29.62	0.02	29.63	0.02		11.18	0.0632456	11.19	0.0632456		11.62		0.44	0.43
CYS	1.17	0.02	1.18	0.02	-1.17	0.02	1.17	0.02		-1.6	0	-1.6	0	1.6	0	-1.6	0		2.77	0.02	2.78	0.02		3.18		0.41	0.4
GLN	41.31	0.06	41.35	0.06	-41.26	0.07	41.31	0.06		29.85	0.04	29.86	0.04	-29.84	0.04	29.85	0.04		11.46	0.072111	11.49	0.072111		11.32		0.14	0.17
ILE	-1.72	0.05	-1.69	0.05	1.75	0.05	-1.72	0.05		-1.85	0.01	-1.83	0.01	1.87	0.01	-1.85	0.01		0.13	0.0509902	0.14	0.0509902		-0.21		0.34	0.35
LEU	-1.01	0.02	-0.98	0.02	1.04	0.02	-1.02	0.02		-0.98	0.01	-0.98	0.01	0.98	0.01	-0.98	0.01		-0.03	0.0223607	0	0.0223607		-0.34		0.31	0.34
MET	2.4	0.06	2.45	0.06	-2.36	0.06	2.4	0.06		-0.27	0.02	-0.27	0.02	0.27	0.02	-0.27	0.02		2.67	0.0632456	2.72	0.0632456		3.42		0.75	0.7
PHE	-1.2	0.04	-1.12	0.04	1.28	0.04	-1.2	0.04		-4.67	0	-4.67	0	4.68	0	-4.67	0		3.47	0.04	3.55	0.04		2.7		0.77	0.85
SER	2.08	0.05	2.11	0.05	-2.06	0.05	2.09	0.05		-4.9	0	-4.9	0	4.9	0	-4.9	0		6.98	0.05	7.01	0.05		7		0.02	0.01
THR	6.15	0.05	6.18	0.05	-6.13	0.05	6.15	0.05		-0.76	0.09	-0.76	0.09	0.76	0.09	-0.76	0.09		6.91	0.102956	6.94	0.102956		6.82		0.09	0.12
TRP	7.68	0.08	7.77	0.07	-7.6	0.09	7.68	0.08		-0.04	0	-0.03	0	0.04	0	-0.04	0		7.72	0.08	7.8	0.08		7.82		0.1	0.02
TYR	9.74	0.06	9.81	0.07	-9.66	0.06	9.73	0.07		1.31	0	1.32	0	-1.31	0	1.31	0		8.43	0.06	8.49	0.07		8.05		0.38	0.44
VAL	-2.09	0.02	-2.06	0.02	2.11	0.02	-2.09	0.02		-2.17	0	-2.17	0	2.18	0	-2.17	0		0.08	0.02	0.11	0.02		-0.05		0.13	0.16

## Sheet: 2LZM
	2LZM
	dGfep_protein									dGfep_tpt									ddG_calc					ddG_exp		AE
	dGzw	sem	dGf	sem	dGr	sem	dGbar	sem		dGzw	sem	dGf	sem	dGr	sem	dGbar	sem		ddGzw	sem	ddGbar	sem		ddG		zw	bar
	PROTOCOL H									TRIPEPTIDE ZXZ
FEP_ASN116ALA	33.74	0.29	33.82	0.3	-33.65	0.28	33.75	0.29		33.91	0.07	34.01	0.08	-33.81	0.07	33.91	0.07		-0.17	0.410122	-0.16	0.298329		-0.17		5.41234e-15	0.01
FEP_ASN40ALA	33.86	0.09	33.93	0.09	-33.78	0.09	33.85	0.09		34.94	0.61	35.06	0.61	-34.82	0.6	34.93	0.6		-1.08	0.127279	-1.08	0.606712		-0.32		0.76	0.76
FEP_ASN55GLY	34.1	0.45	34.44	0.47	-33.76	0.44	34.06	0.45		32.86	0.65	33.17	0.65	-32.56	0.64	32.77	0.66		1.24	0.636396	1.29	0.798812		0.6		0.64	0.69
FEP_ASN68ALA	34.4	0.28	34.46	0.29	-34.34	0.27	34.39	0.28		33.91	0.16	34.03	0.16	-33.79	0.16	33.89	0.16		0.49	0.39598	0.5	0.32249		0.05		0.44	0.45
FEP_GLN105ALA	41.82	0.72	42.15	0.71	-41.49	0.73	41.78	0.72		38.45	0.09	38.63	0.1	-38.28	0.08	38.38	0.08		3.37	1.01823	3.4	0.724431		0.6		2.77	2.8
FEP_GLN105GLY	43.05	0.98	43.46	0.98	-42.64	0.99	42.98	0.98		38.01	0.45	38.22	0.43	-37.8	0.46	37.93	0.45		5.04	1.38593	5.05	1.07838		3.11		1.93	1.94
FEP_GLN122ALA	40.05	0.12	40.16	0.11	-39.93	0.13	40.03	0.12		38.46	0.27	38.66	0.28	-38.26	0.27	38.41	0.26		1.59	0.169706	1.62	0.286356		0.24		1.35	1.38
FEP_GLN123ALA	40.33	0.42	40.53	0.41	-40.14	0.43	40.32	0.42		39.68	0.34	39.83	0.35	-39.53	0.34	39.67	0.34		0.65	0.59397	0.65	0.54037		0.22		0.43	0.43
FEP_ILE100ALA	-7.28	0.19	-7.17	0.2	7.38	0.19	-7.29	0.19		-10.19	0.23	-10.1	0.24	10.28	0.22	-10.2	0.23		2.91	0.268701	2.91	0.298329		3.4		0.49	0.49
FEP_ILE17ALA	-5.87	0.19	-5.78	0.2	5.96	0.19	-5.88	0.19		-10.2	0.09	-10.11	0.1	10.29	0.09	-10.22	0.1		4.33	0.268701	4.34	0.214709		2.7		1.63	1.64
FEP_ILE27ALA	-6.9	0.33	-6.81	0.33	7	0.34	-6.94	0.34		-10.4	0.08	-10.31	0.08	10.49	0.09	-10.41	0.08		3.5	0.473814	3.47	0.349285		3.1		0.4	0.37
FEP_ILE29ALA	-6.5	0.43	-6.35	0.42	6.65	0.44	-6.51	0.43		-10.55	0.2	-10.49	0.2	10.6	0.21	-10.55	0.2		4.05	0.608112	4.04	0.474236		2.6		1.45	1.44
FEP_ILE3ALA	-7.41	0.25	-7.3	0.24	7.52	0.25	-7.43	0.25		-10.48	0.09	-10.38	0.09	10.58	0.09	-10.49	0.09		3.07	0.353553	3.06	0.265707		0.7		2.37	2.36
FEP_ILE3GLY	-5.95	0.35	-5.82	0.34	6.07	0.37	-5.95	0.35		-10.8	0.28	-10.64	0.27	10.96	0.29	-10.83	0.29		4.85	0.494975	4.88	0.454533		2.1		2.75	2.78
FEP_ILE3THR	2.38	0.32	2.45	0.32	-2.31	0.33	2.37	0.32		-3.04	0.52	-2.92	0.5	3.16	0.53	-3.05	0.52		5.42	0.452548	5.42	0.610574		2.3		3.12	3.12
FEP_ILE3VAL	-0.27	0.17	-0.21	0.17	0.34	0.18	-0.28	0.17		-0.91	0.1	-0.84	0.1	0.99	0.1	-0.92	0.1		0.64	0.240416	0.64	0.197231		0.4		0.24	0.24
FEP_ILE50ALA	-8.33	0.14	-8.2	0.13	8.45	0.14	-8.34	0.14		-10.26	0.1	-10.18	0.1	10.34	0.1	-10.27	0.1		1.93	0.19799	1.93	0.172047		2		0.07	0.07
FEP_ILE58ALA	-3.79	0.29	-3.7	0.29	3.88	0.29	-3.8	0.29		-8.62	0.25	-8.51	0.24	8.72	0.27	-8.63	0.25		4.83	0.410122	4.83	0.382884		3.2		1.63	1.63
FEP_ILE78ALA	-7.73	0.14	-7.62	0.14	7.84	0.14	-7.74	0.14		-10.72	0.09	-10.61	0.09	10.84	0.11	-10.77	0.1		2.99	0.19799	3.03	0.172047		1.6		1.39	1.43
FEP_LEU118ALA	-1.53	0.35	-1.39	0.34	1.67	0.35	-1.56	0.35		-6.65	0.33	-6.59	0.33	6.72	0.34	-6.67	0.33		5.12	0.494975	5.11	0.481041		3.5		1.62	1.61
FEP_LEU121ALA	-3.37	0.53	-3.24	0.53	3.5	0.54	-3.38	0.53		-6.68	0.19	-6.57	0.19	6.78	0.2	-6.69	0.19		3.31	0.749533	3.31	0.563028		2.3		1.01	1.01
FEP_LEU133ALA	-2.93	0.63	-2.82	0.62	3.04	0.64	-2.95	0.64		-6.61	0.15	-6.5	0.15	6.71	0.16	-6.63	0.16		3.68	0.898053	3.68	0.659697		4.3		0.62	0.62
FEP_LEU33ALA	-2.66	0.22	-2.46	0.21	2.86	0.23	-2.7	0.22		-6.87	0.11	-6.76	0.12	6.98	0.11	-6.89	0.11		4.21	0.311127	4.19	0.245967		3.6		0.61	0.59
FEP_LEU39ALA	-4.97	0.2	-4.89	0.2	5.05	0.2	-4.99	0.2		-6.74	0.12	-6.65	0.12	6.84	0.12	-6.77	0.12		1.77	0.282843	1.78	0.233238		0.9		0.87	0.88
FEP_LEU46ALA	-3.53	0.12	-3.4	0.13	3.65	0.13	-3.57	0.12		-6.97	0.16	-6.88	0.17	7.05	0.15	-6.99	0.15		3.44	0.169706	3.42	0.192094		1.86		1.58	1.56
FEP_LEU66ALA	-1.58	0.19	-1.47	0.19	1.7	0.2	-1.6	0.2		-6.77	0.12	-6.6	0.12	6.93	0.14	-6.8	0.14		5.19	0.275862	5.2	0.244131		3.9		1.29	1.3
FEP_LEU7ALA	-1.88	0.29	-1.72	0.28	2.05	0.3	-1.89	0.29		-7.04	0.22	-6.94	0.22	7.14	0.22	-7.06	0.22		5.16	0.410122	5.17	0.364005		2.6		2.56	2.57
FEP_LEU84ALA	0.34	0.3	0.49	0.29	-0.2	0.3	0.32	0.29		-6.89	0.16	-6.76	0.15	7.02	0.18	-6.95	0.18		7.23	0.417253	7.27	0.341321		3.9		3.33	3.37
FEP_LEU91ALA	-2.84	0.26	-2.67	0.25	3.02	0.28	-2.88	0.27		-7.23	0.27	-7.09	0.26	7.36	0.29	-7.28	0.28		4.39	0.374833	4.4	0.388973		3.1		1.29	1.3
FEP_LEU99ALA	-0.17	0.29	-0.14	0.29	0.21	0.28	-0.19	0.28		-7.1	0.2	-6.97	0.21	7.23	0.19	-7.13	0.19		6.93	0.403113	6.94	0.338378		4.5		2.43	2.44
FEP_LEU99GLY	2.15	0.35	2.25	0.35	-2.04	0.36	2.11	0.36		-7.5	0.21	-7.35	0.21	7.65	0.21	-7.53	0.2		9.65	0.502096	9.64	0.411825		6.3		3.35	3.34
FEP_MET106ALA	2.3	0.34	2.48	0.35	-2.12	0.34	2.28	0.34		-0.74	0.1	-0.52	0.11	0.95	0.11	-0.85	0.11		3.04	0.480833	3.13	0.357351		2.3		0.74	0.83
FEP_MET120ALA	2.39	0.33	2.61	0.31	-2.18	0.35	2.36	0.33		-0.39	0.17	-0.26	0.14	0.52	0.2	-0.45	0.18		2.78	0.46669	2.81	0.375899		0.2		2.58	2.61
FEP_MET6ALA	2.71	0.9	2.8	0.91	-2.61	0.89	2.67	0.9		-0.5	0.11	-0.37	0.11	0.63	0.11	-0.53	0.11		3.21	1.27279	3.2	0.906697		1.9		1.31	1.3
FEP_PHE104ALA	-2.16	0.29	-1.99	0.3	2.34	0.29	-2.18	0.29		-6.22	0.27	-6.1	0.27	6.34	0.26	-6.25	0.27		4.06	0.410122	4.07	0.396232		3.1		0.96	0.97
FEP_PHE153ALA	0.27	0.25	0.46	0.24	-0.09	0.26	0.25	0.25		-5.17	0.26	-5.01	0.26	5.33	0.26	-5.2	0.25		5.44	0.353553	5.45	0.353553		3.8		1.64	1.65
FEP_PHE153LEU	0.9	0.24	0.97	0.24	-0.83	0.25	0.89	0.24		0.93	0.18	1.02	0.18	-0.84	0.17	0.93	0.18		-0.03	0.339411	-0.04	0.3		-0.3		0.27	0.26
FEP_PHE67ALA	-2.01	0.38	-1.83	0.39	2.19	0.37	-2.04	0.37		-5.69	0.31	-5.52	0.31	5.85	0.31	-5.7	0.31		3.68	0.530377	3.66	0.482701		1.9		1.78	1.76
FEP_SER117ALA	-8.68	0.59	-8.18	0.63	9.18	0.55	-8.69	0.59		-6.65	0.56	-6.39	0.62	6.92	0.52	-6.64	0.56		-2.03	0.834386	-2.05	0.813449		-1.27		0.76	0.78
FEP_SER44ALA	-7.85	0.58	-7.76	0.6	7.95	0.55	-7.85	0.57		-7.33	0.49	-7.21	0.54	7.46	0.46	-7.33	0.49		-0.52	0.813204	-0.52	0.751665		-0.34		0.18	0.18
FEP_SER44GLY	-7.74	0.44	-7.61	0.47	7.86	0.41	-7.75	0.44		-8.49	0.28	-8.24	0.31	8.74	0.25	-8.49	0.28		0.75	0.622254	0.74	0.521536		0.53		0.22	0.21
FEP_THR115ALA	-2.97	0.51	-2.75	0.51	3.18	0.52	-2.98	0.51		-3.71	0.38	-3.41	0.34	4.01	0.41	-3.71	0.37		0.74	0.721249	0.73	0.630079		0.14		0.6	0.59
FEP_THR151SER	-0.91	0.21	-0.77	0.23	1.06	0.2	-0.9	0.21		0.66	0.11	0.79	0.11	-0.53	0.12	0.67	0.11		-1.57	0.296985	-1.57	0.237065		-0.39		1.18	1.18
FEP_THR152SER	6.63	0.51	6.97	0.51	-6.29	0.51	6.62	0.52		5.34	0.38	5.64	0.35	-5.04	0.4	5.32	0.38		1.29	0.728354	1.3	0.64405		2.6		1.31	1.3
FEP_THR157ALA	-4.06	0.25	-3.95	0.25	4.17	0.24	-4.05	0.25		-3.04	0.16	-2.89	0.13	3.19	0.19	-3.05	0.16		-1.02	0.353553	-1	0.296816		0.5		1.52	1.5
FEP_THR157GLY	-4.8	0.14	-4.66	0.14	4.95	0.15	-4.79	0.15		-4.15	0.2	-3.89	0.2	4.42	0.23	-4.24	0.22		-0.65	0.205183	-0.55	0.266271		1.1		1.75	1.65
FEP_THR157SER	4.51	0.24	4.76	0.22	-4.27	0.26	4.51	0.24		6.43	0.17	6.6	0.15	-6.26	0.2	6.41	0.17		-1.92	0.339411	-1.9	0.294109		0.66		2.58	2.56
FEP_THR157VAL	5.7	0.13	5.77	0.13	-5.63	0.14	5.71	0.13		5.98	0.31	6.09	0.33	-5.88	0.3	5.99	0.31		-0.28	0.183848	-0.28	0.336155		1.2		1.48	1.48
FEP_THR26SER	6.31	0.63	6.56	0.63	-6.05	0.64	6.29	0.63		0.79	0.29	0.99	0.28	-0.6	0.31	0.78	0.3		5.52	0.890955	5.51	0.697782		-0.57		6.09	6.08
FEP_THR59ALA	-0.93	0.22	-0.79	0.22	1.07	0.23	-0.94	0.23		-3.34	0.18	-3.22	0.17	3.47	0.2	-3.34	0.18		2.41	0.318277	2.4	0.292062		1.5		0.91	0.9
FEP_THR59GLY	-2.4	0.4	-2.16	0.39	2.64	0.42	-2.42	0.41		-3.92	0.15	-3.71	0.14	4.12	0.18	-3.96	0.16		1.52	0.5728	1.54	0.440114		1.6		0.08	0.06
FEP_THR59SER	5.1	0.32	5.42	0.33	-4.77	0.31	5.11	0.32		5.75	0.18	6.02	0.19	-5.49	0.17	5.75	0.18		-0.65	0.452548	-0.64	0.367151		0.2		0.85	0.84
FEP_THR59VAL	10.85	0.1	10.96	0.1	-10.75	0.11	10.87	0.1		5.59	0.17	5.68	0.17	-5.5	0.17	5.59	0.17		5.26	0.141421	5.28	0.197231		1.5		3.76	3.78
FEP_TYR25GLY	9.58	0.3	9.85	0.3	-9.3	0.32	9.57	0.3		4.88	0.31	5.14	0.32	-4.61	0.3	4.8	0.31		4.7	0.424264	4.77	0.431393		4.55		0.15	0.22
FEP_VAL103ALA	-6.25	0.18	-6.19	0.18	6.32	0.19	-6.26	0.18		-8.51	0.11	-8.44	0.1	8.58	0.11	-8.52	0.11		2.26	0.254558	2.26	0.21095		1.91		0.35	0.35
FEP_VAL111ALA	-9.08	0.32	-8.99	0.32	9.17	0.33	-9.09	0.33		-8.96	0.08	-8.9	0.07	9.02	0.08	-8.96	0.08		-0.12	0.459674	-0.13	0.339559		1.3		1.42	1.43
FEP_VAL131ALA	-9.41	0.2	-9.36	0.2	9.45	0.19	-9.42	0.2		-8.64	0.05	-8.58	0.05	8.7	0.05	-8.65	0.05		-0.77	0.282843	-0.77	0.206155		-0.39		0.38	0.38
FEP_VAL131GLY	-8.99	0.09	-8.95	0.09	9.03	0.09	-9	0.09		-9.47	0.16	-9.38	0.15	9.56	0.17	-9.5	0.16		0.48	0.127279	0.5	0.183576		0.68		0.2	0.18
FEP_VAL131THR	-3.25	1.13	-3.2	1.13	3.31	1.12	-3.25	1.13		-2.74	0.76	-2.56	0.76	2.91	0.76	-2.74	0.76		-0.51	1.59806	-0.51	1.3618		0.12		0.63	0.63
FEP_VAL149ALA	-4.6	0.11	-4.55	0.11	4.65	0.11	-4.61	0.11		-8.75	0.09	-8.7	0.1	8.81	0.09	-8.77	0.09		4.15	0.155563	4.16	0.142127		2.87		1.28	1.29
FEP_VAL149THR	-2.87	0.72	-2.73	0.74	3	0.71	-2.88	0.72		-2.14	0.12	-2.01	0.12	2.27	0.12	-2.16	0.12		-0.73	1.01823	-0.72	0.729932		2.8		3.53	3.52
FEP_VAL71ALA	-5.38	0.08	-5.36	0.08	5.4	0.08	-5.38	0.08		-8.82	0.09	-8.75	0.09	8.9	0.1	-8.83	0.1		3.44	0.113137	3.45	0.128062		1.5		1.94	1.95
FEP_VAL75THR	0.84	0.27	0.91	0.25	-0.77	0.3	0.84	0.27		-2.09	0.2	-1.95	0.17	2.22	0.22	-2.1	0.2		2.93	0.381838	2.94	0.336006		1.3		1.63	1.64
FEP_VAL87ALA	-5.79	0.2	-5.74	0.2	5.84	0.19	-5.8	0.2		-8.22	0.2	-8.15	0.2	8.29	0.21	-8.23	0.21		2.43	0.282843	2.43	0.29		1.7		0.73	0.73
FEP_VAL87THR	0.43	0.77	0.62	0.74	-0.23	0.8	0.42	0.77		-2.05	0.14	-1.96	0.15	2.15	0.14	-2.06	0.14		2.48	1.08894	2.48	0.782624		1.6		0.88	0.88
FEP_VAL94ALA	-9.33	0.2	-9.27	0.2	9.39	0.21	-9.33	0.2		-8.55	0.14	-8.48	0.14	8.62	0.13	-8.56	0.14		-0.78	0.282843	-0.77	0.244131		1.8		2.58	2.57
	PROTOCOL H									TRIPEPTIDE AXA
FEP_ASN116ALA	33.87	0.15	33.99	0.17	-33.75	0.14	33.87	0.15		34.22	0.39	34.35	0.4	-34.1	0.37	34.21	0.39		-0.35	0.417852	-0.34	0.417852		-0.17		0.18	0.17
FEP_ASN40ALA	34.37	0.39	34.51	0.39	-34.23	0.38	34.38	0.39		34.19	0.3	34.39	0.31	-33.99	0.28	34.16	0.3		0.18	0.492037	0.22	0.492037		-0.32		0.5	0.54
FEP_ASN55GLY	33.6	0.68	33.81	0.68	-33.38	0.67	33.57	0.68		35.14	0.46	35.34	0.46	-34.95	0.46	35.13	0.46		-1.54	0.820975	-1.56	0.820975		0.6		2.14	2.16
FEP_ASN68ALA	34.13	0.18	34.16	0.17	-34.11	0.19	34.13	0.18		33.66	0.1	33.77	0.12	-33.54	0.09	33.65	0.1		0.47	0.205913	0.48	0.205913		0.05		0.42	0.43
FEP_GLN105ALA	41.91	0.41	42.29	0.43	-41.53	0.41	41.87	0.42		38.62	0.12	38.8	0.11	-38.44	0.13	38.58	0.13		3.29	0.4272	3.29	0.439659		0.6		2.69	2.69
FEP_GLN105GLY	44.87	0.81	45.28	0.77	-44.45	0.85	44.79	0.81		38.01	0.17	38.2	0.15	-37.82	0.18	37.95	0.18		6.86	0.827647	6.84	0.829759		3.11		3.75	3.73
FEP_GLN122ALA	39.91	0.2	40.03	0.21	-39.79	0.19	39.89	0.19		38.96	0.24	39.15	0.23	-38.76	0.26	38.91	0.25		0.95	0.31241	0.98	0.314006		0.24		0.71	0.74
FEP_GLN123ALA	40.18	0.26	40.38	0.26	-39.99	0.26	40.17	0.26		39.7	0.32	39.93	0.31	-39.46	0.32	39.64	0.33		0.48	0.412311	0.53	0.420119		0.22		0.26	0.31
FEP_ILE100ALA	-7.12	0.18	-7.02	0.17	7.21	0.19	-7.12	0.18		-10.26	0.08	-10.18	0.07	10.34	0.08	-10.26	0.08		3.14	0.196977	3.14	0.196977		3.4		0.26	0.26
FEP_ILE17ALA	-6	0.21	-5.93	0.2	6.07	0.21	-6.01	0.21		-10.31	0.09	-10.23	0.1	10.4	0.09	-10.32	0.09		4.31	0.228473	4.31	0.228473		2.7		1.61	1.61
FEP_ILE27ALA	-6.93	0.22	-6.85	0.22	7	0.22	-6.95	0.23		-10.43	0.1	-10.33	0.1	10.53	0.1	-10.45	0.11		3.5	0.241661	3.5	0.254951		3.1		0.4	0.4
FEP_ILE29ALA	-6.45	0.42	-6.3	0.42	6.61	0.43	-6.46	0.42		-10.37	0.12	-10.29	0.12	10.46	0.12	-10.39	0.12		3.92	0.436807	3.93	0.436807		2.6		1.32	1.33
FEP_ILE3ALA	-6.87	0.3	-6.78	0.3	6.96	0.3	-6.88	0.3		-10.16	0.22	-10.05	0.21	10.28	0.23	-10.19	0.22		3.29	0.372022	3.31	0.372022		0.7		2.59	2.61
FEP_ILE3GLY	-5	0.27	-4.97	0.26	5.03	0.27	-5	0.27		-10.69	0.31	-10.54	0.31	10.84	0.32	-10.73	0.32		5.69	0.411096	5.73	0.418688		2.1		3.59	3.63
FEP_ILE3THR	1.72	0.28	1.83	0.28	-1.61	0.29	1.71	0.28		-2.94	0.05	-2.81	0.05	3.06	0.06	-2.94	0.05		4.66	0.284429	4.65	0.284429		2.3		2.36	2.35
FEP_ILE3VAL	-0.59	0.14	-0.53	0.14	0.65	0.14	-0.6	0.14		-1.36	0.08	-1.28	0.08	1.43	0.08	-1.36	0.08		0.77	0.161245	0.76	0.161245		0.4		0.37	0.36
FEP_ILE50ALA	-8.52	0.14	-8.4	0.14	8.64	0.15	-8.53	0.15		-10.15	0.09	-10.06	0.1	10.24	0.08	-10.17	0.09		1.63	0.166433	1.64	0.174929		2		0.37	0.36
FEP_ILE58ALA	-3.69	0.33	-3.63	0.33	3.76	0.34	-3.7	0.34		-8.72	0.32	-8.61	0.31	8.83	0.32	-8.74	0.32		5.03	0.459674	5.04	0.466905		3.2		1.83	1.84
FEP_ILE78ALA	-7.74	0.28	-7.64	0.28	7.83	0.28	-7.74	0.28		-9.94	0.21	-9.85	0.2	10.03	0.21	-9.96	0.21		2.2	0.35	2.22	0.35		1.6		0.6	0.62
FEP_LEU118ALA	-1.58	0.38	-1.43	0.38	1.73	0.38	-1.61	0.38		-7.1	0.19	-6.96	0.19	7.24	0.2	-7.14	0.19		5.52	0.424853	5.53	0.424853		3.5		2.02	2.03
FEP_LEU121ALA	-3.08	0.53	-2.93	0.53	3.24	0.54	-3.11	0.53		-6.98	0.14	-6.89	0.15	7.07	0.14	-7	0.14		3.9	0.548179	3.89	0.548179		2.3		1.6	1.59
FEP_LEU133ALA	-4.35	0.72	-4.19	0.71	4.51	0.73	-4.36	0.71		-6.67	0.15	-6.53	0.15	6.81	0.17	-6.71	0.16		2.32	0.735459	2.35	0.727805		4.3		1.98	1.95
FEP_LEU33ALA	-3.17	0.37	-2.95	0.37	3.39	0.37	-3.21	0.37		-6.82	0.15	-6.68	0.14	6.96	0.16	-6.86	0.15		3.65	0.399249	3.65	0.399249		3.6		0.05	0.05
FEP_LEU39ALA	-5.06	0.18	-4.99	0.19	5.13	0.18	-5.08	0.18		-7.1	0.16	-6.94	0.15	7.26	0.17	-7.15	0.16		2.04	0.240832	2.07	0.240832		0.9		1.14	1.17
FEP_LEU46ALA	-3.28	0.17	-3.18	0.16	3.38	0.17	-3.31	0.17		-6.94	0.19	-6.8	0.19	7.08	0.2	-6.97	0.2		3.66	0.254951	3.66	0.262488		1.86		1.8	1.8
FEP_LEU66ALA	-1.76	0.22	-1.64	0.23	1.88	0.22	-1.78	0.23		-7.02	0.19	-6.89	0.19	7.15	0.2	-7.07	0.2		5.26	0.290689	5.29	0.304795		3.9		1.36	1.39
FEP_LEU7ALA	-2.5	0.29	-2.31	0.28	2.69	0.29	-2.51	0.29		-6.71	0.15	-6.6	0.14	6.82	0.16	-6.74	0.15		4.21	0.326497	4.23	0.326497		2.6		1.61	1.63
FEP_LEU84ALA	-0.24	0.35	-0.13	0.34	0.35	0.37	-0.25	0.36		-6.82	0.14	-6.69	0.13	6.96	0.15	-6.85	0.14		6.58	0.376962	6.6	0.386264		3.9		2.68	2.7
FEP_LEU91ALA	-2.76	0.31	-2.62	0.29	2.91	0.34	-2.78	0.32		-6.86	0.16	-6.73	0.16	6.99	0.17	-6.9	0.16		4.1	0.348855	4.12	0.357771		3.1		1	1.02
FEP_LEU99ALA	-0.27	0.4	-0.2	0.39	0.34	0.41	-0.3	0.4		-7.31	0.1	-7.21	0.1	7.4	0.11	-7.33	0.11		7.04	0.412311	7.03	0.414849		4.5		2.54	2.53
FEP_LEU99GLY	1.22	0.67	1.4	0.67	-1.04	0.66	1.17	0.66		-7.75	0.19	-7.53	0.19	7.97	0.2	-7.85	0.2		8.97	0.696419	9.02	0.689638		6.3		2.67	2.72
FEP_MET106ALA	3.17	0.26	3.32	0.25	-3.02	0.27	3.14	0.26		-0.6	0.12	-0.47	0.12	0.73	0.12	-0.65	0.13		3.77	0.286356	3.79	0.290689		2.3		1.47	1.49
FEP_MET120ALA	1.65	0.47	1.84	0.47	-1.46	0.48	1.64	0.47		-0.44	0.06	-0.28	0.07	0.6	0.07	-0.5	0.07		2.09	0.473814	2.14	0.475184		0.2		1.89	1.94
FEP_MET6ALA	2.21	0.74	2.41	0.73	-2	0.75	2.17	0.74		-0.77	0.14	-0.58	0.14	0.95	0.16	-0.83	0.15		2.98	0.753127	3	0.75505		1.9		1.08	1.1
FEP_PHE104ALA	-2.31	0.46	-2.1	0.45	2.53	0.46	-2.31	0.46		-6.31	0.22	-6.15	0.22	6.47	0.21	-6.35	0.22		4	0.509902	4.04	0.509902		3.1		0.9	0.94
FEP_PHE153ALA	-0.47	0.46	-0.3	0.45	0.64	0.47	-0.49	0.46		-5.85	0.32	-5.69	0.32	6.01	0.33	-5.88	0.33		5.38	0.560357	5.39	0.566127		3.8		1.58	1.59
FEP_PHE153LEU	1.16	0.16	1.2	0.16	-1.12	0.16	1.16	0.16		0.71	0.13	0.81	0.13	-0.61	0.14	0.68	0.13		0.45	0.206155	0.48	0.206155		-0.3		0.75	0.78
FEP_PHE67ALA	-1.79	0.44	-1.69	0.44	1.9	0.44	-1.8	0.44		-6.47	0.14	-6.3	0.15	6.64	0.14	-6.51	0.15		4.68	0.461736	4.71	0.464866		1.9		2.78	2.81
FEP_SER117ALA	-8.5	0.85	-8.12	0.87	8.89	0.83	-8.51	0.84		-6.53	0.53	-6.24	0.58	6.82	0.48	-6.53	0.53		-1.97	1.0017	-1.98	0.993227		-1.27		0.7	0.71
FEP_SER44ALA	-8.01	0.47	-7.87	0.53	8.15	0.41	-8.01	0.47		-7.5	0.44	-7.33	0.49	7.67	0.39	-7.52	0.43		-0.51	0.643817	-0.49	0.637024		-0.34		0.17	0.15
FEP_SER44GLY	-6.58	0.52	-6.34	0.56	6.81	0.48	-6.57	0.52		-8.66	0.54	-8.52	0.57	8.8	0.52	-8.68	0.54		2.08	0.749667	2.11	0.749667		0.53		1.55	1.58
FEP_THR115ALA	-2.58	0.32	-2.3	0.31	2.85	0.34	-2.58	0.32		-2.88	0.16	-2.66	0.14	3.09	0.17	-2.88	0.16		0.3	0.357771	0.3	0.357771		0.14		0.16	0.16
FEP_THR151SER	-0.06	0.52	0.08	0.55	0.21	0.5	-0.07	0.52		0.87	0.08	1.06	0.07	-0.68	0.09	0.88	0.07		-0.93	0.526118	-0.95	0.52469		-0.39		0.54	0.56
FEP_THR152SER	6.49	0.26	6.77	0.25	-6.21	0.28	6.49	0.26		5.3	0.21	5.63	0.19	-4.96	0.24	5.27	0.22		1.19	0.334215	1.22	0.340588		2.6		1.41	1.38
FEP_THR157ALA	-4.02	0.15	-3.95	0.16	4.08	0.15	-4.02	0.16		-3.53	0.14	-3.34	0.14	3.72	0.15	-3.55	0.15		-0.49	0.205183	-0.47	0.219317		0.5		0.99	0.97
FEP_THR157GLY	-4.17	0.3	-4.02	0.32	4.31	0.29	-4.15	0.31		-4	0.14	-3.82	0.14	4.18	0.14	-4.02	0.14		-0.17	0.331059	-0.13	0.340147		1.1		1.27	1.23
FEP_THR157SER	4.84	0.19	5.02	0.2	-4.66	0.18	4.83	0.19		5.63	0.21	5.86	0.17	-5.4	0.24	5.61	0.21		-0.79	0.283196	-0.78	0.283196		0.66		1.45	1.44
FEP_THR157VAL	5.74	0.21	5.79	0.23	-5.68	0.19	5.74	0.21		6.41	0.28	6.53	0.29	-6.29	0.28	6.42	0.28		-0.67	0.35	-0.68	0.35		1.2		1.87	1.88
FEP_THR26SER	6.65	0.33	6.97	0.33	-6.33	0.33	6.64	0.34		1.18	0.13	1.33	0.13	-1.03	0.13	1.19	0.12		5.47	0.354683	5.45	0.360555		-0.57		6.04	6.02
FEP_THR59ALA	-1.56	0.26	-1.39	0.25	1.73	0.27	-1.55	0.27		-3.06	0.08	-2.92	0.08	3.19	0.08	-3.06	0.08		1.5	0.272029	1.51	0.281603		1.5		0	0.01
FEP_THR59GLY	-1.57	0.19	-1.34	0.17	1.79	0.21	-1.59	0.19		-4	0.18	-3.71	0.17	4.29	0.2	-4.08	0.18		2.43	0.261725	2.49	0.261725		1.6		0.83	0.89
FEP_THR59SER	4.63	0.3	4.86	0.29	-4.4	0.31	4.64	0.3		5.91	0.15	6.14	0.13	-5.67	0.16	5.9	0.15		-1.28	0.33541	-1.26	0.33541		0.2		1.48	1.46
FEP_THR59VAL	10.73	0.18	10.84	0.17	-10.62	0.18	10.73	0.18		4.95	0.21	5.07	0.21	-4.83	0.2	4.95	0.21		5.78	0.276586	5.78	0.276586		1.5		4.28	4.28
FEP_TYR25GLY	10.75	0.45	10.9	0.46	-10.59	0.44	10.75	0.46		4.81	0.26	5.03	0.26	-4.59	0.27	4.77	0.26		5.94	0.519711	5.98	0.528394		4.55		1.39	1.43
FEP_VAL103ALA	-6.59	0.09	-6.52	0.09	6.67	0.09	-6.6	0.09		-8.54	0.16	-8.45	0.17	8.62	0.15	-8.55	0.16		1.95	0.183576	1.95	0.183576		1.91		0.04	0.04
FEP_VAL111ALA	-9.48	0.16	-9.43	0.16	9.52	0.16	-9.49	0.16		-8.67	0.16	-8.61	0.16	8.74	0.16	-8.69	0.16		-0.81	0.226274	-0.8	0.226274		1.3		2.11	2.1
FEP_VAL131ALA	-9.49	0.09	-9.44	0.09	9.53	0.09	-9.49	0.09		-8.84	0.2	-8.75	0.19	8.93	0.21	-8.86	0.21		-0.65	0.219317	-0.63	0.228473		-0.39		0.26	0.24
FEP_VAL131GLY	-8.96	0.08	-8.93	0.08	9	0.07	-8.96	0.07		-9.11	0.17	-9	0.17	9.22	0.18	-9.14	0.18		0.15	0.187883	0.18	0.193132		0.68		0.53	0.5
FEP_VAL131THR	-1.16	0.92	-1.07	0.92	1.26	0.93	-1.16	0.93		-3.64	0.91	-3.52	0.9	3.77	0.92	-3.65	0.91		2.48	1.29402	2.49	1.30115		0.12		2.36	2.37
FEP_VAL149ALA	-4.66	0.16	-4.59	0.15	4.72	0.16	-4.66	0.16		-8.77	0.1	-8.7	0.1	8.84	0.1	-8.78	0.1		4.11	0.18868	4.12	0.18868		2.87		1.24	1.25
FEP_VAL149THR	-3.34	0.43	-3.16	0.44	3.51	0.43	-3.35	0.43		-2.52	0.36	-2.34	0.33	2.69	0.4	-2.53	0.37		-0.82	0.560803	-0.82	0.567274		2.8		3.62	3.62
FEP_VAL71ALA	-5.35	0.17	-5.32	0.17	5.37	0.17	-5.35	0.17		-8.75	0.09	-8.68	0.1	8.83	0.09	-8.76	0.09		3.4	0.192354	3.41	0.192354		1.5		1.9	1.91
FEP_VAL75THR	0.73	0.27	0.84	0.25	-0.61	0.29	0.72	0.27		-2.19	0.08	-2.12	0.08	2.26	0.08	-2.19	0.08		2.92	0.281603	2.91	0.281603		1.3		1.62	1.61
FEP_VAL87ALA	-5.85	0.13	-5.79	0.14	5.91	0.12	-5.85	0.13		-8.76	0.13	-8.71	0.13	8.81	0.13	-8.77	0.13		2.91	0.183848	2.92	0.183848		1.7		1.21	1.22
FEP_VAL87THR	1.62	0.21	1.74	0.2	-1.51	0.23	1.62	0.22		-2.15	0.11	-2.04	0.1	2.26	0.12	-2.16	0.11		3.77	0.237065	3.78	0.245967		1.6		2.17	2.18
FEP_VAL94ALA	-9.06	0.26	-9	0.26	9.12	0.26	-9.06	0.26		-8.85	0.12	-8.77	0.12	8.92	0.12	-8.85	0.12		-0.21	0.286356	-0.21	0.286356		1.8		2.01	2.01
	PROTOCOL H									TRIPEPTIDE GXG
FEP_ASN116ALA	33.87	0.15	33.99	0.17	-33.75	0.14	33.87	0.15		33.74	0.21	33.88	0.24	-33.6	0.19	33.74	0.21		0.13	0.212132	0.13	0.25807		-0.17		0.3	0.3
FEP_ASN40ALA	34.37	0.39	34.51	0.39	-34.23	0.38	34.38	0.39		34.27	0.41	34.41	0.42	-34.13	0.39	34.25	0.4		0.1	0.551543	0.13	0.558659		-0.32		0.42	0.45
FEP_ASN55GLY	33.6	0.68	33.81	0.68	-33.38	0.67	33.57	0.68		34.13	0.48	34.4	0.53	-33.85	0.43	34.03	0.45		-0.53	0.961665	-0.46	0.815414		0.6		1.13	1.06
FEP_ASN68ALA	34.13	0.18	34.16	0.17	-34.11	0.19	34.13	0.18		33.63	0.11	33.72	0.11	-33.54	0.11	33.63	0.11		0.5	0.254558	0.5	0.21095		0.05		0.45	0.45
FEP_GLN105ALA	41.91	0.41	42.29	0.43	-41.53	0.41	41.87	0.42		38.47	0.24	38.6	0.25	-38.35	0.24	38.41	0.24		3.44	0.586941	3.46	0.483735		0.6		2.84	2.86
FEP_GLN105GLY	44.87	0.81	45.28	0.77	-44.45	0.85	44.79	0.81		36.96	0.23	37.18	0.22	-36.73	0.25	36.88	0.25		7.91	1.14551	7.91	0.847703		3.11		4.8	4.8
FEP_GLN122ALA	39.91	0.2	40.03	0.21	-39.79	0.19	39.89	0.19		38.85	0.47	38.97	0.46	-38.72	0.49	38.8	0.48		1.06	0.275862	1.09	0.516236		0.24		0.82	0.85
FEP_GLN123ALA	40.18	0.26	40.38	0.26	-39.99	0.26	40.17	0.26		39.33	0.3	39.5	0.29	-39.17	0.3	39.3	0.3		0.85	0.367696	0.87	0.396989		0.22		0.63	0.65
FEP_ILE100ALA	-7.12	0.18	-7.02	0.17	7.21	0.19	-7.12	0.18		-10.56	0.13	-10.46	0.14	10.67	0.13	-10.59	0.14		3.44	0.254558	3.47	0.228035		3.4		0.04	0.07
FEP_ILE17ALA	-6	0.21	-5.93	0.2	6.07	0.21	-6.01	0.21		-10.07	0.29	-10.01	0.29	10.13	0.29	-10.09	0.29		4.07	0.296985	4.08	0.35805		2.7		1.37	1.38
FEP_ILE27ALA	-6.93	0.22	-6.85	0.22	7	0.22	-6.95	0.23		-10.52	0.15	-10.43	0.15	10.62	0.15	-10.55	0.15		3.59	0.318277	3.6	0.274591		3.1		0.49	0.5
FEP_ILE29ALA	-6.45	0.42	-6.3	0.42	6.61	0.43	-6.46	0.42		-10.58	0.09	-10.52	0.09	10.64	0.1	-10.58	0.09		4.13	0.59397	4.12	0.429535		2.6		1.53	1.52
FEP_ILE3ALA	-6.87	0.3	-6.78	0.3	6.96	0.3	-6.88	0.3		-10.65	0.08	-10.56	0.08	10.74	0.08	-10.67	0.08		3.78	0.424264	3.79	0.310483		0.7		3.08	3.09
FEP_ILE3GLY	-5	0.27	-4.97	0.26	5.03	0.27	-5	0.27		-11.67	0.2	-11.49	0.2	11.86	0.21	-11.73	0.21		6.67	0.381838	6.73	0.342053		2.1		4.57	4.63
FEP_ILE3THR	1.72	0.28	1.83	0.28	-1.61	0.29	1.71	0.28		-3.37	0.41	-3.19	0.41	3.55	0.41	-3.39	0.41		5.09	0.39598	5.1	0.496488		2.3		2.79	2.8
FEP_ILE3VAL	-0.59	0.14	-0.53	0.14	0.65	0.14	-0.6	0.14		-1.3	0.12	-1.25	0.12	1.35	0.12	-1.31	0.12		0.71	0.19799	0.71	0.184391		0.4		0.31	0.31
FEP_ILE50ALA	-8.52	0.14	-8.4	0.14	8.64	0.15	-8.53	0.15		-10.35	0.07	-10.27	0.07	10.43	0.07	-10.36	0.07		1.83	0.205183	1.83	0.165529		2		0.17	0.17
FEP_ILE58ALA	-3.69	0.33	-3.63	0.33	3.76	0.34	-3.7	0.34		-9.05	0.27	-8.94	0.27	9.16	0.28	-9.08	0.27		5.36	0.473814	5.38	0.434166		3.2		2.16	2.18
FEP_ILE78ALA	-7.74	0.28	-7.64	0.28	7.83	0.28	-7.74	0.28		-10.48	0.12	-10.37	0.12	10.58	0.13	-10.5	0.13		2.74	0.39598	2.76	0.308707		1.6		1.14	1.16
FEP_LEU118ALA	-1.58	0.38	-1.43	0.38	1.73	0.38	-1.61	0.38		-7.46	0.14	-7.35	0.15	7.56	0.14	-7.48	0.14		5.88	0.537401	5.87	0.404969		3.5		2.38	2.37
FEP_LEU121ALA	-3.08	0.53	-2.93	0.53	3.24	0.54	-3.11	0.53		-6.87	0.22	-6.78	0.22	6.96	0.22	-6.89	0.22		3.79	0.749533	3.78	0.573847		2.3		1.49	1.48
FEP_LEU133ALA	-4.35	0.72	-4.19	0.71	4.51	0.73	-4.36	0.71		-7.25	0.2	-7.14	0.21	7.36	0.19	-7.26	0.2		2.9	1.01119	2.9	0.737631		4.3		1.4	1.4
FEP_LEU33ALA	-3.17	0.37	-2.95	0.37	3.39	0.37	-3.21	0.37		-7.12	0.18	-7.02	0.2	7.22	0.16	-7.15	0.18		3.95	0.523259	3.94	0.411461		3.6		0.35	0.34
FEP_LEU39ALA	-5.06	0.18	-4.99	0.19	5.13	0.18	-5.08	0.18		-6.94	0.4	-6.83	0.41	7.05	0.4	-6.96	0.41		1.88	0.254558	1.88	0.447772		0.9		0.98	0.98
FEP_LEU46ALA	-3.28	0.17	-3.18	0.16	3.38	0.17	-3.31	0.17		-7.36	0.11	-7.25	0.1	7.46	0.12	-7.38	0.11		4.08	0.240416	4.07	0.202485		1.86		2.22	2.21
FEP_LEU66ALA	-1.76	0.22	-1.64	0.23	1.88	0.22	-1.78	0.23		-7.16	0.4	-7.05	0.39	7.26	0.4	-7.18	0.4		5.4	0.318277	5.4	0.461411		3.9		1.5	1.5
FEP_LEU7ALA	-2.5	0.29	-2.31	0.28	2.69	0.29	-2.51	0.29		-7.28	0.13	-7.16	0.13	7.4	0.14	-7.3	0.13		4.78	0.410122	4.79	0.317805		2.6		2.18	2.19
FEP_LEU84ALA	-0.24	0.35	-0.13	0.34	0.35	0.37	-0.25	0.36		-7.15	0.25	-7	0.24	7.31	0.26	-7.2	0.25		6.91	0.502096	6.95	0.438292		3.9		3.01	3.05
FEP_LEU91ALA	-2.76	0.31	-2.62	0.29	2.91	0.34	-2.78	0.32		-7.51	0.14	-7.42	0.14	7.61	0.14	-7.52	0.14		4.75	0.445533	4.74	0.349285		3.1		1.65	1.64
FEP_LEU99ALA	-0.27	0.4	-0.2	0.39	0.34	0.41	-0.3	0.4		-7.38	0.11	-7.27	0.11	7.49	0.11	-7.41	0.11		7.11	0.565685	7.11	0.414849		4.5		2.61	2.61
FEP_LEU99GLY	1.22	0.67	1.4	0.67	-1.04	0.66	1.17	0.66		-8.62	0.46	-8.5	0.46	8.74	0.47	-8.65	0.47		9.84	0.940479	9.82	0.810247		6.3		3.54	3.52
FEP_MET106ALA	3.17	0.26	3.32	0.25	-3.02	0.27	3.14	0.26		-0.71	0.09	-0.58	0.1	0.83	0.09	-0.74	0.09		3.88	0.367696	3.88	0.275136		2.3		1.58	1.58
FEP_MET120ALA	1.65	0.47	1.84	0.47	-1.46	0.48	1.64	0.47		-0.25	0.33	-0.12	0.34	0.37	0.32	-0.29	0.33		1.9	0.66468	1.93	0.574282		0.2		1.7	1.73
FEP_MET6ALA	2.21	0.74	2.41	0.73	-2	0.75	2.17	0.74		-0.85	0.13	-0.75	0.14	0.95	0.13	-0.89	0.14		3.06	1.04652	3.06	0.753127		1.9		1.16	1.16
FEP_PHE104ALA	-2.31	0.46	-2.1	0.45	2.53	0.46	-2.31	0.46		-6.31	0.49	-6.19	0.47	6.44	0.51	-6.34	0.49		4	0.650538	4.03	0.672086		3.1		0.9	0.93
FEP_PHE153ALA	-0.47	0.46	-0.3	0.45	0.64	0.47	-0.49	0.46		-6.24	0.31	-6.13	0.3	6.34	0.32	-6.27	0.31		5.77	0.650538	5.78	0.554707		3.8		1.97	1.98
FEP_PHE153LEU	1.16	0.16	1.2	0.16	-1.12	0.16	1.16	0.16		0.66	0.12	0.76	0.12	-0.56	0.11	0.66	0.12		0.5	0.226274	0.5	0.2		-0.3		0.8	0.8
FEP_PHE67ALA	-1.79	0.44	-1.69	0.44	1.9	0.44	-1.8	0.44		-5.81	0.45	-5.7	0.45	5.92	0.46	-5.83	0.45		4.02	0.622254	4.03	0.629365		1.9		2.12	2.13
FEP_SER117ALA	-8.5	0.85	-8.12	0.87	8.89	0.83	-8.51	0.84		-6.91	0.56	-6.68	0.61	7.14	0.52	-6.92	0.56		-1.59	1.19503	-1.59	1.00955		-1.27		0.32	0.32
FEP_SER44ALA	-8.01	0.47	-7.87	0.53	8.15	0.41	-8.01	0.47		-7.43	0.52	-7.28	0.56	7.58	0.48	-7.41	0.53		-0.58	0.66468	-0.6	0.708378		-0.34		0.24	0.26
FEP_SER44GLY	-6.58	0.52	-6.34	0.56	6.81	0.48	-6.57	0.52		-8.75	0.47	-8.55	0.49	8.96	0.44	-8.76	0.47		2.17	0.735391	2.19	0.700928		0.53		1.64	1.66
FEP_THR115ALA	-2.58	0.32	-2.3	0.31	2.85	0.34	-2.58	0.32		-2.96	0.14	-2.77	0.14	3.14	0.15	-2.95	0.14		0.38	0.452548	0.37	0.349285		0.14		0.24	0.23
FEP_THR151SER	-0.06	0.52	0.08	0.55	0.21	0.5	-0.07	0.52		0.62	0.12	0.74	0.11	-0.5	0.13	0.62	0.12		-0.68	0.735391	-0.69	0.533667		-0.39		0.29	0.3
FEP_THR152SER	6.49	0.26	6.77	0.25	-6.21	0.28	6.49	0.26		4.98	0.22	5.29	0.17	-4.67	0.27	4.97	0.22		1.51	0.367696	1.52	0.340588		2.6		1.09	1.08
FEP_THR157ALA	-4.02	0.15	-3.95	0.16	4.08	0.15	-4.02	0.16		-3.74	0.37	-3.6	0.37	3.89	0.36	-3.75	0.37		-0.28	0.219317	-0.27	0.403113		0.5		0.78	0.77
FEP_THR157GLY	-4.17	0.3	-4.02	0.32	4.31	0.29	-4.15	0.31		-4.74	0.16	-4.49	0.14	5	0.19	-4.84	0.18		0.57	0.431393	0.69	0.358469		1.1		0.53	0.41
FEP_THR157SER	4.84	0.19	5.02	0.2	-4.66	0.18	4.83	0.19		5.63	0.21	5.84	0.2	-5.41	0.23	5.62	0.2		-0.79	0.268701	-0.79	0.275862		0.66		1.45	1.45
FEP_THR157VAL	5.74	0.21	5.79	0.23	-5.68	0.19	5.74	0.21		6.53	0.24	6.61	0.24	-6.45	0.25	6.54	0.25		-0.79	0.296985	-0.8	0.326497		1.2		1.99	2
FEP_THR26SER	6.65	0.33	6.97	0.33	-6.33	0.33	6.64	0.34		0.96	0.13	1.04	0.15	-0.88	0.12	0.97	0.13		5.69	0.473814	5.67	0.364005		-0.57		6.26	6.24
FEP_THR59ALA	-1.56	0.26	-1.39	0.25	1.73	0.27	-1.55	0.27		-3.44	0.15	-3.29	0.14	3.59	0.17	-3.44	0.15		1.88	0.374833	1.89	0.308869		1.5		0.38	0.39
FEP_THR59GLY	-1.57	0.19	-1.34	0.17	1.79	0.21	-1.59	0.19		-5.14	0.2	-4.74	0.18	5.53	0.24	-5.3	0.22		3.57	0.268701	3.71	0.290689		1.6		1.97	2.11
FEP_THR59SER	4.63	0.3	4.86	0.29	-4.4	0.31	4.64	0.3		5.39	0.31	5.6	0.29	-5.19	0.32	5.4	0.31		-0.76	0.424264	-0.76	0.431393		0.2		0.96	0.96
FEP_THR59VAL	10.73	0.18	10.84	0.17	-10.62	0.18	10.73	0.18		5.42	0.21	5.55	0.22	-5.3	0.2	5.42	0.21		5.31	0.254558	5.31	0.276586		1.5		3.81	3.81
FEP_TYR25GLY	10.75	0.45	10.9	0.46	-10.59	0.44	10.75	0.46		3.71	0.21	3.96	0.22	-3.47	0.2	3.64	0.2		7.04	0.643506	7.11	0.501597		4.55		2.49	2.56
FEP_VAL103ALA	-6.59	0.09	-6.52	0.09	6.67	0.09	-6.6	0.09		-9.01	0.08	-8.94	0.08	9.07	0.07	-9.02	0.08		2.42	0.127279	2.42	0.120416		1.91		0.51	0.51
FEP_VAL111ALA	-9.48	0.16	-9.43	0.16	9.52	0.16	-9.49	0.16		-8.77	0.18	-8.72	0.17	8.83	0.18	-8.78	0.18		-0.71	0.226274	-0.71	0.240832		1.3		2.01	2.01
FEP_VAL131ALA	-9.49	0.09	-9.44	0.09	9.53	0.09	-9.49	0.09		-8.74	0.17	-8.68	0.17	8.81	0.17	-8.75	0.17		-0.75	0.127279	-0.74	0.192354		-0.39		0.36	0.35
FEP_VAL131GLY	-8.96	0.08	-8.93	0.08	9	0.07	-8.96	0.07		-9.88	0.31	-9.79	0.3	9.98	0.31	-9.92	0.31		0.92	0.106301	0.96	0.317805		0.68		0.24	0.28
FEP_VAL131THR	-1.16	0.92	-1.07	0.92	1.26	0.93	-1.16	0.93		-3.41	0.9	-3.31	0.9	3.51	0.9	-3.42	0.9		2.25	1.30817	2.26	1.29418		0.12		2.13	2.14
FEP_VAL149ALA	-4.66	0.16	-4.59	0.15	4.72	0.16	-4.66	0.16		-8.7	0.2	-8.64	0.21	8.76	0.19	-8.7	0.2		4.04	0.226274	4.04	0.256125		2.87		1.17	1.17
FEP_VAL149THR	-3.34	0.43	-3.16	0.44	3.51	0.43	-3.35	0.43		-1.93	0.28	-1.83	0.29	2.03	0.26	-1.93	0.28		-1.41	0.608112	-1.42	0.513128		2.8		4.21	4.22
FEP_VAL71ALA	-5.35	0.17	-5.32	0.17	5.37	0.17	-5.35	0.17		-8.8	0.16	-8.76	0.16	8.84	0.16	-8.8	0.16		3.45	0.240416	3.45	0.233452		1.5		1.95	1.95
FEP_VAL75THR	0.73	0.27	0.84	0.25	-0.61	0.29	0.72	0.27		-2.04	0.07	-1.93	0.06	2.15	0.08	-2.03	0.07		2.77	0.381838	2.75	0.278927		1.3		1.47	1.45
FEP_VAL87ALA	-5.85	0.13	-5.79	0.14	5.91	0.12	-5.85	0.13		-8.76	0.16	-8.73	0.15	8.8	0.16	-8.76	0.16		2.91	0.183848	2.91	0.206155		1.7		1.21	1.21
FEP_VAL87THR	1.62	0.21	1.74	0.2	-1.51	0.23	1.62	0.22		-2.2	0.12	-2.1	0.11	2.3	0.14	-2.2	0.12		3.82	0.304138	3.82	0.250599		1.6		2.22	2.22
FEP_VAL94ALA	-9.06	0.26	-9	0.26	9.12	0.26	-9.06	0.26		-8.96	0.07	-8.9	0.07	9.01	0.06	-8.96	0.06		-0.1	0.367696	-0.1	0.266833		1.8		1.9	1.9
	PROTOCOL H									TRIPEPTIDE X
FEP_ASN116ALA	33.87	0.15	33.99	0.17	-33.75	0.14	33.87	0.15		33.92	0.27	34.05	0.29	-33.79	0.26	33.9	0.28		-0.05	0.212132	-0.03	0.317648		-0.17		0.12	0.14
FEP_ASN40ALA	34.37	0.39	34.51	0.39	-34.23	0.38	34.38	0.39		34.6	0.59	34.8	0.59	-34.41	0.59	34.54	0.6		-0.23	0.551543	-0.16	0.715612		-0.32		0.09	0.16
FEP_ASN55GLY	33.6	0.68	33.81	0.68	-33.38	0.67	33.57	0.68		32.97	0.44	33.3	0.46	-32.64	0.43	32.82	0.44		0.63	0.961665	0.75	0.809938		0.6		0.03	0.15
FEP_ASN68ALA	34.13	0.18	34.16	0.17	-34.11	0.19	34.13	0.18		33.78	0.35	33.99	0.36	-33.58	0.34	33.74	0.34		0.35	0.254558	0.39	0.384708		0.05		0.3	0.34
FEP_GLN105ALA	41.91	0.41	42.29	0.43	-41.53	0.41	41.87	0.42		38.65	0.21	38.85	0.23	-38.46	0.2	38.61	0.22		3.26	0.586941	3.26	0.474131		0.6		2.66	2.66
FEP_GLN105GLY	44.87	0.81	45.28	0.77	-44.45	0.85	44.79	0.81		36.39	0.21	36.7	0.2	-36.09	0.23	36.3	0.22		8.48	1.14551	8.49	0.839345		3.11		5.37	5.38
FEP_GLN122ALA	39.91	0.2	40.03	0.21	-39.79	0.19	39.89	0.19		39.1	0.36	39.35	0.34	-38.84	0.38	39.03	0.37		0.81	0.275862	0.86	0.415933		0.24		0.57	0.62
FEP_GLN123ALA	40.18	0.26	40.38	0.26	-39.99	0.26	40.17	0.26		39.22	0.21	39.4	0.21	-39.04	0.2	39.16	0.2		0.96	0.367696	1.01	0.328024		0.22		0.74	0.79
FEP_ILE100ALA	-7.12	0.18	-7.02	0.17	7.21	0.19	-7.12	0.18		-10.72	0.2	-10.62	0.21	10.82	0.2	-10.75	0.2		3.6	0.254558	3.63	0.269072		3.4		0.2	0.23
FEP_ILE17ALA	-6	0.21	-5.93	0.2	6.07	0.21	-6.01	0.21		-10.5	0.28	-10.42	0.28	10.58	0.27	-10.55	0.27		4.5	0.296985	4.54	0.342053		2.7		1.8	1.84
FEP_ILE27ALA	-6.93	0.22	-6.85	0.22	7	0.22	-6.95	0.23		-10.74	0.15	-10.62	0.15	10.86	0.16	-10.78	0.15		3.81	0.318277	3.83	0.274591		3.1		0.71	0.73
FEP_ILE29ALA	-6.45	0.42	-6.3	0.42	6.61	0.43	-6.46	0.42		-10.3	0.39	-10.19	0.39	10.4	0.38	-10.32	0.39		3.85	0.59397	3.86	0.573149		2.6		1.25	1.26
FEP_ILE3ALA	-6.87	0.3	-6.78	0.3	6.96	0.3	-6.88	0.3		-10.62	0.24	-10.57	0.23	10.67	0.24	-10.63	0.24		3.75	0.424264	3.75	0.384187		0.7		3.05	3.05
FEP_ILE3GLY	-5	0.27	-4.97	0.26	5.03	0.27	-5	0.27		-13.17	0.16	-12.96	0.16	13.38	0.18	-13.27	0.16		8.17	0.381838	8.27	0.313847		2.1		6.07	6.17
FEP_ILE3THR	1.72	0.28	1.83	0.28	-1.61	0.29	1.71	0.28		-3	0.32	-2.83	0.32	3.17	0.33	-3.03	0.33		4.72	0.39598	4.74	0.432782		2.3		2.42	2.44
FEP_ILE3VAL	-0.59	0.14	-0.53	0.14	0.65	0.14	-0.6	0.14		-1.37	0.15	-1.28	0.14	1.46	0.16	-1.38	0.15		0.78	0.19799	0.78	0.205183		0.4		0.38	0.38
FEP_ILE50ALA	-8.52	0.14	-8.4	0.14	8.64	0.15	-8.53	0.15		-10.26	0.32	-10.19	0.32	10.33	0.33	-10.26	0.32		1.74	0.205183	1.73	0.353412		2		0.26	0.27
FEP_ILE58ALA	-3.69	0.33	-3.63	0.33	3.76	0.34	-3.7	0.34		-9.08	0.28	-8.98	0.29	9.18	0.28	-9.09	0.28		5.39	0.473814	5.39	0.440454		3.2		2.19	2.19
FEP_ILE78ALA	-7.74	0.28	-7.64	0.28	7.83	0.28	-7.74	0.28		-10.58	0.34	-10.51	0.32	10.66	0.35	-10.61	0.34		2.84	0.39598	2.87	0.440454		1.6		1.24	1.27
FEP_LEU118ALA	-1.58	0.38	-1.43	0.38	1.73	0.38	-1.61	0.38		-7.28	0.48	-7.2	0.47	7.37	0.49	-7.31	0.48		5.7	0.537401	5.7	0.612209		3.5		2.2	2.2
FEP_LEU121ALA	-3.08	0.53	-2.93	0.53	3.24	0.54	-3.11	0.53		-7.11	0.38	-7.01	0.37	7.2	0.39	-7.14	0.38		4.03	0.749533	4.03	0.65215		2.3		1.73	1.73
FEP_LEU133ALA	-4.35	0.72	-4.19	0.71	4.51	0.73	-4.36	0.71		-7.35	0.24	-7.26	0.24	7.44	0.24	-7.38	0.24		3	1.01119	3.02	0.749466		4.3		1.3	1.28
FEP_LEU33ALA	-3.17	0.37	-2.95	0.37	3.39	0.37	-3.21	0.37		-6.94	0.4	-6.84	0.41	7.04	0.4	-6.98	0.39		3.77	0.523259	3.77	0.537587		3.6		0.17	0.17
FEP_LEU39ALA	-5.06	0.18	-4.99	0.19	5.13	0.18	-5.08	0.18		-7.4	0.15	-7.28	0.16	7.52	0.15	-7.43	0.16		2.34	0.254558	2.35	0.240832		0.9		1.44	1.45
FEP_LEU46ALA	-3.28	0.17	-3.18	0.16	3.38	0.17	-3.31	0.17		-7.48	0.29	-7.33	0.28	7.63	0.3	-7.53	0.29		4.2	0.240416	4.22	0.336155		1.86		2.34	2.36
FEP_LEU66ALA	-1.76	0.22	-1.64	0.23	1.88	0.22	-1.78	0.23		-6.32	0.42	-6.23	0.42	6.4	0.43	-6.34	0.42		4.56	0.318277	4.56	0.478853		3.9		0.66	0.66
FEP_LEU7ALA	-2.5	0.29	-2.31	0.28	2.69	0.29	-2.51	0.29		-7.01	0.26	-6.92	0.27	7.1	0.25	-7.04	0.26		4.51	0.410122	4.53	0.389487		2.6		1.91	1.93
FEP_LEU84ALA	-0.24	0.35	-0.13	0.34	0.35	0.37	-0.25	0.36		-7.14	0.24	-7.12	0.24	7.16	0.25	-7.14	0.24		6.9	0.502096	6.89	0.432666		3.9		3	2.99
FEP_LEU91ALA	-2.76	0.31	-2.62	0.29	2.91	0.34	-2.78	0.32		-6.64	0.35	-6.57	0.36	6.72	0.35	-6.67	0.35		3.88	0.445533	3.89	0.474236		3.1		0.78	0.79
FEP_LEU99ALA	-0.27	0.4	-0.2	0.39	0.34	0.41	-0.3	0.4		-7.09	0.39	-7.01	0.39	7.16	0.39	-7.09	0.39		6.82	0.565685	6.79	0.558659		4.5		2.32	2.29
FEP_LEU99GLY	1.22	0.67	1.4	0.67	-1.04	0.66	1.17	0.66		-8.93	0.35	-8.76	0.37	9.09	0.33	-8.99	0.35		10.15	0.940479	10.16	0.747061		6.3		3.85	3.86
FEP_MET106ALA	3.17	0.26	3.32	0.25	-3.02	0.27	3.14	0.26		-0.7	0.27	-0.59	0.27	0.81	0.27	-0.72	0.28		3.87	0.367696	3.86	0.382099		2.3		1.57	1.56
FEP_MET120ALA	1.65	0.47	1.84	0.47	-1.46	0.48	1.64	0.47		-0.71	0.14	-0.56	0.13	0.87	0.15	-0.78	0.14		2.36	0.66468	2.42	0.490408		0.2		2.16	2.22
FEP_MET6ALA	2.21	0.74	2.41	0.73	-2	0.75	2.17	0.74		-0.35	0.27	-0.26	0.26	0.44	0.28	-0.36	0.27		2.56	1.04652	2.53	0.787718		1.9		0.66	0.63
FEP_PHE104ALA	-2.31	0.46	-2.1	0.45	2.53	0.46	-2.31	0.46		-6.6	0.21	-6.47	0.22	6.73	0.21	-6.64	0.22		4.29	0.650538	4.33	0.509902		3.1		1.19	1.23
FEP_PHE153ALA	-0.47	0.46	-0.3	0.45	0.64	0.47	-0.49	0.46		-6.08	0.27	-5.94	0.27	6.22	0.27	-6.1	0.27		5.61	0.650538	5.61	0.533385		3.8		1.81	1.81
FEP_PHE153LEU	1.16	0.16	1.2	0.16	-1.12	0.16	1.16	0.16		0.7	0.15	0.82	0.16	-0.58	0.14	0.69	0.15		0.46	0.226274	0.47	0.219317		-0.3		0.76	0.77
FEP_PHE67ALA	-1.79	0.44	-1.69	0.44	1.9	0.44	-1.8	0.44		-6.4	0.29	-6.29	0.29	6.51	0.3	-6.43	0.29		4.61	0.622254	4.63	0.526972		1.9		2.71	2.73
FEP_SER117ALA	-8.5	0.85	-8.12	0.87	8.89	0.83	-8.51	0.84		-7.21	0.64	-7.04	0.65	7.37	0.62	-7.21	0.63		-1.29	1.19503	-1.3	1.05		-1.27		0.02	0.03
FEP_SER44ALA	-8.01	0.47	-7.87	0.53	8.15	0.41	-8.01	0.47		-7.41	0.42	-7.21	0.47	7.62	0.37	-7.4	0.42		-0.6	0.66468	-0.61	0.630317		-0.34		0.26	0.27
FEP_SER44GLY	-6.58	0.52	-6.34	0.56	6.81	0.48	-6.57	0.52		-9.28	0.54	-9.03	0.6	9.54	0.47	-9.3	0.53		2.7	0.735391	2.73	0.742496		0.53		2.17	2.2
FEP_THR115ALA	-2.58	0.32	-2.3	0.31	2.85	0.34	-2.58	0.32		-3.14	0.15	-2.88	0.13	3.41	0.18	-3.15	0.15		0.56	0.452548	0.57	0.353412		0.14		0.42	0.43
FEP_THR151SER	-0.06	0.52	0.08	0.55	0.21	0.5	-0.07	0.52		0.69	0.1	0.81	0.11	-0.56	0.1	0.68	0.1		-0.75	0.735391	-0.75	0.529528		-0.39		0.36	0.36
FEP_THR152SER	6.49	0.26	6.77	0.25	-6.21	0.28	6.49	0.26		4.12	0.47	4.48	0.47	-3.75	0.48	4.1	0.47		2.37	0.367696	2.39	0.537122		2.6		0.23	0.21
FEP_THR157ALA	-4.02	0.15	-3.95	0.16	4.08	0.15	-4.02	0.16		-3.31	0.09	-3.15	0.07	3.47	0.12	-3.31	0.09		-0.71	0.219317	-0.71	0.183576		0.5		1.21	1.21
FEP_THR157GLY	-4.17	0.3	-4.02	0.32	4.31	0.29	-4.15	0.31		-5.57	0.12	-5.35	0.13	5.79	0.12	-5.63	0.12		1.4	0.431393	1.48	0.332415		1.1		0.3	0.38
FEP_THR157SER	4.84	0.19	5.02	0.2	-4.66	0.18	4.83	0.19		5.83	0.22	6	0.21	-5.66	0.24	5.85	0.22		-0.99	0.268701	-1.02	0.290689		0.66		1.65	1.68
FEP_THR157VAL	5.74	0.21	5.79	0.23	-5.68	0.19	5.74	0.21		6.09	0.3	6.17	0.3	-6.02	0.3	6.1	0.3		-0.35	0.296985	-0.36	0.366197		1.2		1.55	1.56
FEP_THR26SER	6.65	0.33	6.97	0.33	-6.33	0.33	6.64	0.34		0.52	0.07	0.64	0.08	-0.4	0.06	0.53	0.07		6.13	0.473814	6.11	0.347131		-0.57		6.7	6.68
FEP_THR59ALA	-1.56	0.26	-1.39	0.25	1.73	0.27	-1.55	0.27		-3.24	0.1	-3.11	0.1	3.38	0.12	-3.25	0.1		1.68	0.374833	1.7	0.287924		1.5		0.18	0.2
FEP_THR59GLY	-1.57	0.19	-1.34	0.17	1.79	0.21	-1.59	0.19		-5.59	0.11	-5.25	0.1	5.93	0.14	-5.72	0.12		4.02	0.268701	4.13	0.224722		1.6		2.42	2.53
FEP_THR59SER	4.63	0.3	4.86	0.29	-4.4	0.31	4.64	0.3		5.68	0.22	5.93	0.21	-5.44	0.22	5.68	0.22		-1.05	0.424264	-1.04	0.372022		0.2		1.25	1.24
FEP_THR59VAL	10.73	0.18	10.84	0.17	-10.62	0.18	10.73	0.18		5.84	0.15	5.94	0.14	-5.74	0.15	5.84	0.15		4.89	0.254558	4.89	0.234307		1.5		3.39	3.39
FEP_TYR25GLY	10.75	0.45	10.9	0.46	-10.59	0.44	10.75	0.46		2.77	0.27	3.12	0.24	-2.42	0.3	2.65	0.28		7.98	0.643506	8.1	0.538516		4.55		3.43	3.55
FEP_VAL103ALA	-6.59	0.09	-6.52	0.09	6.67	0.09	-6.6	0.09		-9.09	0.17	-9.02	0.17	9.16	0.17	-9.1	0.17		2.5	0.127279	2.5	0.192354		1.91		0.59	0.59
FEP_VAL111ALA	-9.48	0.16	-9.43	0.16	9.52	0.16	-9.49	0.16		-8.86	0.21	-8.8	0.21	8.93	0.21	-8.88	0.21		-0.62	0.226274	-0.61	0.264008		1.3		1.92	1.91
FEP_VAL131ALA	-9.49	0.09	-9.44	0.09	9.53	0.09	-9.49	0.09		-8.93	0.16	-8.87	0.17	8.98	0.14	-8.94	0.16		-0.56	0.127279	-0.55	0.183576		-0.39		0.17	0.16
FEP_VAL131GLY	-8.96	0.08	-8.93	0.08	9	0.07	-8.96	0.07		-11.31	0.24	-11.12	0.25	11.5	0.24	-11.4	0.25		2.35	0.106301	2.44	0.259615		0.68		1.67	1.76
FEP_VAL131THR	-1.16	0.92	-1.07	0.92	1.26	0.93	-1.16	0.93		-2.78	0.9	-2.69	0.89	2.87	0.91	-2.78	0.9		1.62	1.30817	1.62	1.29418		0.12		1.5	1.5
FEP_VAL149ALA	-4.66	0.16	-4.59	0.15	4.72	0.16	-4.66	0.16		-9.15	0.23	-9.07	0.22	9.23	0.23	-9.16	0.23		4.49	0.226274	4.5	0.280179		2.87		1.62	1.63
FEP_VAL149THR	-3.34	0.43	-3.16	0.44	3.51	0.43	-3.35	0.43		-2.48	0.07	-2.4	0.08	2.56	0.07	-2.49	0.07		-0.86	0.608112	-0.86	0.43566		2.8		3.66	3.66
FEP_VAL71ALA	-5.35	0.17	-5.32	0.17	5.37	0.17	-5.35	0.17		-8.85	0.25	-8.79	0.26	8.91	0.25	-8.86	0.25		3.5	0.240416	3.51	0.302324		1.5		2	2.01
FEP_VAL75THR	0.73	0.27	0.84	0.25	-0.61	0.29	0.72	0.27		-2.77	0.23	-2.69	0.22	2.86	0.24	-2.77	0.23		3.5	0.381838	3.49	0.354683		1.3		2.2	2.19
FEP_VAL87ALA	-5.85	0.13	-5.79	0.14	5.91	0.12	-5.85	0.13		-8.98	0.24	-8.92	0.24	9.04	0.24	-8.98	0.24		3.13	0.183848	3.13	0.272947		1.7		1.43	1.43
FEP_VAL87THR	1.62	0.21	1.74	0.2	-1.51	0.23	1.62	0.22		-1.61	0.48	-1.5	0.49	1.71	0.48	-1.62	0.49		3.23	0.304138	3.24	0.537122		1.6		1.63	1.64
FEP_VAL94ALA	-9.06	0.26	-9	0.26	9.12	0.26	-9.06	0.26		-9.04	0.16	-8.99	0.16	9.09	0.16	-9.05	0.16		-0.02	0.367696	-0.01	0.305287		1.8		1.82	1.81
	PROTOCOL J									TRIPEPTIDE ZXZ
FEP_ASN116ALA	33.72	0.14	33.76	0.15	-33.68	0.13	33.72	0.14		34.22	0.39	34.28	0.39	-34.17	0.38	34.22	0.39		-0.5	0.414367	-0.5	0.414367		-0.17		0.33	0.33
FEP_ASN40ALA	34.47	0.42	34.51	0.43	-34.43	0.41	34.47	0.42		33.79	0.17	33.85	0.18	-33.73	0.17	33.78	0.18		0.68	0.4531	0.69	0.456946		-0.32		1	1.01
FEP_ASN68ALA	34.67	0.42	34.71	0.42	-34.63	0.42	34.66	0.42		34.67	0.39	34.75	0.4	-34.6	0.39	34.67	0.39		0	0.573149	-0.01	0.573149		0.05		0.05	0.06
FEP_GLN105ALA	42.2	0.74	42.42	0.75	-41.99	0.73	42.16	0.74		39.31	0.3	39.4	0.3	-39.22	0.3	39.29	0.3		2.89	0.798499	2.87	0.798499		0.6		2.29	2.27
FEP_GLN122ALA	39.8	0.08	39.87	0.09	-39.73	0.08	39.77	0.08		38.94	0.29	39.04	0.29	-38.85	0.3	38.91	0.3		0.86	0.300832	0.86	0.310483		0.24		0.62	0.62
FEP_GLN123ALA	40.31	0.42	40.44	0.43	-40.18	0.41	40.3	0.41		39.9	0.3	40.01	0.29	-39.79	0.3	39.86	0.3		0.41	0.51614	0.44	0.508035		0.22		0.19	0.22
FEP_ILE100ALA	-7.47	0.27	-7.45	0.26	7.5	0.27	-7.47	0.27		-10.34	0.23	-10.28	0.22	10.39	0.23	-10.34	0.23		2.87	0.354683	2.87	0.354683		3.4		0.53	0.53
FEP_ILE17ALA	-5.77	0.2	-5.72	0.2	5.82	0.21	-5.77	0.21		-10.25	0.09	-10.19	0.09	10.31	0.09	-10.26	0.09		4.48	0.219317	4.49	0.228473		2.7		1.78	1.79
FEP_ILE27ALA	-6.57	0.14	-6.53	0.12	6.62	0.17	-6.58	0.17		-10.41	0.04	-10.37	0.04	10.45	0.05	-10.42	0.04		3.84	0.145602	3.84	0.174642		3.1		0.74	0.74
FEP_ILE29ALA	-7.03	0.47	-6.96	0.46	7.1	0.47	-7.03	0.47		-10.52	0.16	-10.48	0.16	10.56	0.16	-10.52	0.16		3.49	0.496488	3.49	0.496488		2.6		0.89	0.89
FEP_ILE3ALA	-7.67	0.29	-7.62	0.29	7.71	0.28	-7.67	0.28		-10.39	0.08	-10.34	0.08	10.43	0.09	-10.4	0.08		2.72	0.300832	2.73	0.291204		0.7		2.02	2.03
FEP_ILE50ALA	-8.54	0.21	-8.48	0.21	8.61	0.21	-8.55	0.21		-10.25	0.17	-10.19	0.18	10.31	0.16	-10.26	0.17		1.71	0.270185	1.71	0.270185		2		0.29	0.29
FEP_ILE58ALA	-4.66	0.64	-4.59	0.63	4.73	0.64	-4.67	0.63		-8.87	0.25	-8.82	0.26	8.92	0.25	-8.88	0.25		4.21	0.687095	4.21	0.677791		3.2		1.01	1.01
FEP_ILE78ALA	-8.05	0.19	-8.01	0.19	8.09	0.19	-8.05	0.19		-10.4	0.14	-10.35	0.14	10.46	0.14	-10.41	0.14		2.35	0.236008	2.36	0.236008		1.6		0.75	0.76
FEP_LEU118ALA	-2.05	0.48	-1.95	0.49	2.15	0.48	-2.08	0.48		-6.94	0.16	-6.88	0.16	7	0.16	-6.94	0.16		4.89	0.505964	4.86	0.505964		3.5		1.39	1.36
FEP_LEU121ALA	-2.98	0.64	-2.89	0.64	3.08	0.63	-3	0.64		-6.6	0.23	-6.52	0.22	6.68	0.24	-6.63	0.23		3.62	0.680074	3.63	0.680074		2.3		1.32	1.33
FEP_LEU133ALA	-3.59	0.76	-3.51	0.76	3.66	0.76	-3.6	0.76		-7.3	0.16	-7.24	0.16	7.37	0.16	-7.31	0.16		3.71	0.77666	3.71	0.77666		4.3		0.59	0.59
FEP_LEU33ALA	-2.86	0.28	-2.76	0.28	2.96	0.28	-2.88	0.28		-7.09	0.13	-7.03	0.13	7.16	0.13	-7.11	0.13		4.23	0.308707	4.23	0.308707		3.6		0.63	0.63
FEP_LEU39ALA	-4.98	0.13	-4.94	0.13	5.02	0.13	-4.98	0.13		-7.29	0.14	-7.22	0.14	7.35	0.14	-7.3	0.14		2.31	0.19105	2.32	0.19105		0.9		1.41	1.42
FEP_LEU46ALA	-3.83	0.11	-3.76	0.12	3.9	0.11	-3.86	0.11		-6.95	0.19	-6.86	0.18	7.04	0.2	-6.98	0.19		3.12	0.219545	3.12	0.219545		1.86		1.26	1.26
FEP_LEU66ALA	-2.26	0.16	-2.17	0.16	2.36	0.16	-2.29	0.16		-6.99	0.09	-6.91	0.1	7.06	0.09	-7	0.09		4.73	0.183576	4.71	0.183576		3.9		0.83	0.81
FEP_LEU7ALA	-2.75	0.3	-2.66	0.3	2.83	0.31	-2.75	0.3		-7.17	0.11	-7.13	0.11	7.2	0.11	-7.17	0.11		4.42	0.319531	4.42	0.319531		2.6		1.82	1.82
FEP_LEU84ALA	0.26	0.27	0.35	0.26	-0.18	0.29	0.25	0.28		-7.14	0.16	-7.06	0.17	7.23	0.16	-7.16	0.16		7.4	0.313847	7.41	0.32249		3.9		3.5	3.51
FEP_LEU91ALA	-3.32	0.37	-3.16	0.37	3.48	0.36	-3.37	0.37		-7.26	0.14	-7.2	0.14	7.31	0.14	-7.27	0.14		3.94	0.395601	3.9	0.395601		3.1		0.84	0.8
FEP_LEU99ALA	0.06	0.16	0.16	0.16	0.04	0.16	0.02	0.16		-7.28	0.14	-7.22	0.15	7.35	0.14	-7.29	0.14		7.34	0.212603	7.31	0.212603		4.5		2.84	2.81
FEP_MET106ALA	2.55	0.15	2.66	0.17	-2.44	0.14	2.54	0.15		-0.66	0.1	-0.55	0.09	0.76	0.11	-0.7	0.11		3.21	0.180278	3.24	0.186011		2.3		0.91	0.94
FEP_MET120ALA	1.26	0.45	1.39	0.45	-1.12	0.45	1.25	0.45		-0.54	0.12	-0.47	0.11	0.61	0.12	-0.56	0.12		1.8	0.465725	1.81	0.465725		0.2		1.6	1.61
FEP_MET6ALA	2.15	0.71	2.26	0.7	-2.05	0.72	2.14	0.71		-0.38	0.07	-0.31	0.07	0.44	0.08	-0.4	0.08		2.53	0.713442	2.54	0.714493		1.9		0.63	0.64
FEP_PHE104ALA	-3.42	0.36	-3.32	0.37	3.51	0.36	-3.42	0.36		-6.1	0.12	-6.05	0.13	6.15	0.12	-6.12	0.12		2.68	0.379473	2.7	0.379473		3.1		0.42	0.4
FEP_PHE153ALA	-0.03	0.39	0.05	0.38	0.11	0.39	-0.04	0.38		-4.77	0.15	-4.71	0.15	4.83	0.14	-4.77	0.15		4.74	0.417852	4.73	0.408534		3.8		0.94	0.93
FEP_PHE67ALA	-1.78	0.34	-1.69	0.33	1.88	0.34	-1.8	0.34		-5.37	0.5	-5.3	0.5	5.45	0.51	-5.4	0.5		3.59	0.604649	3.6	0.604649		1.9		1.69	1.7
FEP_SER117ALA	-8.65	0.38	-8.41	0.4	8.89	0.36	-8.63	0.39		-7.16	0.33	-7.06	0.35	7.26	0.31	-7.16	0.33		-1.49	0.503289	-1.47	0.510882		-1.27		0.22	0.2
FEP_SER44ALA	-8.38	0.19	-8.32	0.2	8.43	0.18	-8.38	0.19		-7.58	0.44	-7.49	0.47	7.67	0.4	-7.58	0.44		-0.8	0.47927	-0.8	0.47927		-0.34		0.46	0.46
FEP_THR115ALA	-2.92	0.52	-2.79	0.53	3.05	0.52	-2.92	0.52		-3.46	0.19	-3.28	0.17	3.65	0.2	-3.46	0.19		0.54	0.553624	0.54	0.553624		0.14		0.4	0.4
FEP_THR157ALA	-4.56	0.23	-4.49	0.23	4.63	0.24	-4.56	0.23		-3.61	0.41	-3.54	0.4	3.68	0.41	-3.61	0.41		-0.95	0.470106	-0.95	0.470106		0.5		1.45	1.45
FEP_THR59ALA	-1.61	0.22	-1.53	0.22	1.69	0.22	-1.61	0.22		-3.78	0.15	-3.69	0.15	3.87	0.15	-3.78	0.15		2.17	0.266271	2.17	0.266271		1.5		0.67	0.67
FEP_VAL103ALA	-5.96	0.13	-5.93	0.13	5.99	0.13	-5.96	0.13		-8.37	0.23	-8.35	0.22	8.39	0.23	-8.37	0.23		2.41	0.264197	2.41	0.264197		1.91		0.5	0.5
FEP_VAL111ALA	-9.08	0.23	-9.04	0.22	9.11	0.23	-9.08	0.23		-8.9	0.05	-8.87	0.05	8.93	0.05	-8.9	0.05		-0.18	0.235372	-0.18	0.235372		1.3		1.48	1.48
FEP_VAL131ALA	-9.47	0.08	-9.45	0.08	9.48	0.08	-9.47	0.08		-8.58	0.16	-8.55	0.16	8.61	0.16	-8.59	0.16		-0.89	0.178885	-0.88	0.178885		-0.39		0.5	0.49
FEP_VAL149ALA	-4.93	0.19	-4.91	0.19	4.96	0.19	-4.93	0.19		-8.86	0.12	-8.82	0.12	8.89	0.12	-8.86	0.12		3.93	0.224722	3.93	0.224722		2.87		1.06	1.06
FEP_VAL71ALA	-5.5	0.17	-5.48	0.17	5.52	0.17	-5.51	0.17		-8.71	0.12	-8.66	0.12	8.75	0.12	-8.71	0.12		3.21	0.208087	3.2	0.208087		1.5		1.71	1.7
FEP_VAL87ALA	-5.83	0.14	-5.8	0.14	5.86	0.14	-5.83	0.14		-8.34	0.16	-8.29	0.16	8.38	0.15	-8.34	0.15		2.51	0.212603	2.51	0.205183		1.7		0.81	0.81
FEP_VAL94ALA	-9.47	0.16	-9.44	0.16	9.5	0.16	-9.47	0.16		-8.72	0.05	-8.69	0.06	8.75	0.05	-8.72	0.05		-0.75	0.167631	-0.75	0.167631		1.8		2.55	2.55
FEP_ASN55GLY	33.91	0.53	34.06	0.54	-33.76	0.52	33.87	0.53		32.28	0.4	32.47	0.41	-32.09	0.4	32.18	0.41		1.63	0.749533	1.69	0.670075		0.6		1.03	1.09
FEP_GLN105GLY	42.96	0.53	43.28	0.59	-42.64	0.48	42.88	0.52		38.7	0.23	38.84	0.23	-38.56	0.23	38.66	0.23		4.26	0.742496	4.22	0.568595		3.11		1.15	1.11
FEP_ILE3GLY	-5.61	0.34	-5.56	0.34	5.66	0.35	-5.61	0.34		-11.11	0.18	-11.04	0.17	11.19	0.18	-11.13	0.18		5.5	0.480833	5.52	0.384708		2.1		3.4	3.42
FEP_ILE3THR	2.03	0.41	2.06	0.4	-2	0.41	2.03	0.41		-2.92	0.21	-2.83	0.2	3.01	0.22	-2.93	0.21		4.95	0.579828	4.96	0.460652		2.3		2.65	2.66
FEP_ILE3VAL	-0.98	0.29	-0.96	0.28	1	0.29	-0.98	0.29		-1.16	0.12	-1.12	0.12	1.19	0.12	-1.16	0.12		0.18	0.410122	0.18	0.313847		0.4		0.22	0.22
FEP_LEU99GLY	1.99	0.37	2.06	0.36	-1.91	0.38	1.96	0.37		-7.97	0.22	-7.81	0.21	8.13	0.23	-8.04	0.22		9.96	0.523259	10	0.430465		6.3		3.66	3.7
FEP_PHE153LEU	1.09	0.25	1.13	0.25	-1.05	0.25	1.09	0.25		1.07	0.16	1.13	0.16	-1.01	0.16	1.07	0.16		0.02	0.353553	0.02	0.296816		-0.3		0.32	0.32
FEP_SER44GLY	-7.57	0.31	-7.52	0.33	7.62	0.29	-7.57	0.31		-8.24	0.32	-8.13	0.33	8.34	0.3	-8.24	0.32		0.67	0.438406	0.67	0.445533		0.53		0.14	0.14
FEP_THR151SER	-0.65	0.23	-0.58	0.23	0.73	0.23	-0.65	0.23		0.9	0.1	0.98	0.09	-0.83	0.1	0.9	0.09		-1.55	0.325269	-1.55	0.246982		-0.39		1.16	1.16
FEP_THR152SER	5.69	0.34	5.91	0.33	-5.47	0.35	5.68	0.34		4.22	0.69	4.33	0.69	-4.1	0.69	4.21	0.69		1.47	0.480833	1.47	0.76922		2.6		1.13	1.13
FEP_THR157GLY	-4.92	0.23	-4.84	0.23	5	0.22	-4.92	0.23		-5.3	0.41	-5.05	0.37	5.56	0.45	-5.4	0.43		0.38	0.325269	0.48	0.487647		1.1		0.72	0.62
FEP_THR157SER	4.3	0.23	4.4	0.23	-4.2	0.23	4.3	0.22		5.52	0.33	5.66	0.32	-5.39	0.34	5.51	0.33		-1.22	0.318277	-1.21	0.396611		0.66		1.88	1.87
FEP_THR157VAL	5.66	0.24	5.7	0.24	-5.62	0.24	5.66	0.24		6.59	0.21	6.65	0.22	-6.54	0.2	6.6	0.21		-0.93	0.339411	-0.94	0.318904		1.2		2.13	2.14
FEP_THR26SER	5.46	0.37	5.69	0.36	-5.23	0.38	5.46	0.37		0.93	0.12	1.02	0.13	-0.83	0.12	0.92	0.13		4.53	0.523259	4.54	0.392173		-0.57		5.1	5.11
FEP_THR59GLY	-2.63	0.46	-2.52	0.46	2.74	0.47	-2.63	0.46		-4.37	0.2	-4.27	0.19	4.47	0.22	-4.4	0.22		1.74	0.650538	1.77	0.509902		1.6		0.14	0.17
FEP_THR59SER	4.6	0.33	4.72	0.31	-4.47	0.34	4.6	0.33		5.34	0.25	5.46	0.24	-5.22	0.27	5.33	0.26		-0.74	0.46669	-0.73	0.420119		0.2		0.94	0.93
FEP_THR59VAL	10.78	0.06	10.82	0.05	-10.75	0.06	10.78	0.06		5.76	0.21	5.8	0.21	-5.71	0.21	5.76	0.21		5.02	0.0848528	5.02	0.218403		1.5		3.52	3.52
FEP_TYR25GLY	8.88	0.51	9.14	0.5	-8.63	0.52	8.88	0.51		4.79	0.35	4.93	0.36	-4.65	0.35	4.74	0.35		4.09	0.721249	4.14	0.618547		4.55		0.46	0.41
FEP_VAL131GLY	-8.48	0.22	-8.46	0.22	8.51	0.21	-8.49	0.22		-9.59	0.31	-9.48	0.29	9.7	0.33	-9.64	0.32		1.11	0.311127	1.15	0.38833		0.68		0.43	0.47
FEP_VAL131THR	-1.66	1.05	-1.63	1.06	1.69	1.05	-1.65	1.05		-2.87	0.82	-2.81	0.82	2.93	0.81	-2.87	0.81		1.21	1.48492	1.22	1.32612		0.12		1.09	1.1
FEP_VAL149THR	-2.43	0.6	-2.32	0.6	2.53	0.59	-2.43	0.6		-2.04	0.06	-1.99	0.06	2.09	0.06	-2.04	0.06		-0.39	0.848528	-0.39	0.602993		2.8		3.19	3.19
FEP_VAL75THR	0.52	0.22	0.59	0.21	-0.46	0.23	0.52	0.22		-2.01	0.14	-1.95	0.14	2.07	0.14	-2.01	0.14		2.53	0.311127	2.53	0.260768		1.3		1.23	1.23
FEP_VAL87THR	1.36	0.55	1.42	0.56	-1.31	0.55	1.36	0.55		-2.33	0.22	-2.24	0.2	2.41	0.24	-2.33	0.22		3.69	0.777817	3.69	0.592368		1.6		2.09	2.09

## Sheet: 1BNI
	1BNI - PMX BENCHMARK
	dGfep_protein									dGfep_tpt									ddG_calc					ddG_exp		AE
	dGzw	sem	dGf	sem	dGr	sem	dGbar	sem		dGzw	sem	dGf	sem	dGr	sem	dGbar	sem		ddGzw	sem	ddGbar	sem		ddG		zw	bar
	PROTOCOL H									TRIPEPTIDE ZXZ
FEP_ALA32ASN	-32.92	0.12	-32.9	0.11	32.95	0.13	-32.89	0.12		-33.72	0.07	-33.62	0.08	33.82	0.07	-33.7	0.07		0.8	0.169706	0.81	0.138924		0.699819		0.100181	0.110181
FEP_ALA32CYS	4.73	0.12	4.78	0.11	-4.69	0.13	4.73	0.12		4.24	0.19	4.33	0.16	-4.16	0.22	4.25	0.19		0.49	0.169706	0.48	0.224722		0.998376		0.508376	0.518376
FEP_ALA32GLN	-37.96	0.1	-37.9	0.08	38.03	0.12	-37.95	0.09		-37.97	0.07	-37.91	0.09	38.04	0.12	-38.04	0.09		0.01	0.134536	0.09	0.127279		0.499188		0.489188	0.409188
FEP_ALA32GLY	0.19	0.03	0.19	0.03	-0.18	0.03	0.18	0.03		-0.57	0.1	-0.55	0.1	0.6	0.1	-0.58	0.1		0.76	0.0424264	0.76	0.104403		0.898061		0.138061	0.138061
FEP_ALA32HID	-10.53	0.28	-10.48	0.29	10.59	0.27	-10.53	0.28		-11.13	0.13	-10.97	0.14	11.28	0.13	-11.11	0.13		0.6	0.39598	0.58	0.308707		0.797746		0.197746	0.217746
FEP_ALA32ILE	11.82	0.12	11.88	0.12	-11.76	0.11	11.82	0.12		10.36	0.11	10.45	0.11	-10.27	0.11	10.37	0.11		1.46	0.169706	1.45	0.162788		0.797746		0.662254	0.652254
FEP_ALA32LEU	7.84	0.14	7.9	0.13	-7.77	0.16	7.84	0.15		7.69	0.14	7.78	0.15	-7.61	0.14	7.71	0.15		0.15	0.205183	0.13	0.212132		0.298558		0.148558	0.168558
FEP_ALA32MET	1.38	0.12	1.46	0.14	-1.3	0.1	1.41	0.13		0.49	0.1	0.62	0.1	-0.36	0.1	0.5	0.1		0.89	0.176918	0.91	0.164012		0.298558		0.591442	0.611442
FEP_ALA32PHE	7.31	0.09	7.37	0.09	-7.24	0.1	7.32	0.09		6.67	0.25	6.8	0.25	-6.54	0.25	6.69	0.25		0.64	0.127279	0.63	0.265707		0.699819		0.0598188	0.0698188
FEP_ALA32SER	8.88	0.19	8.88	0.18	-8.88	0.21	8.88	0.19		8.45	0.29	8.52	0.27	-8.38	0.3	8.44	0.29		0.43	0.268701	0.44	0.346699		0.398873		0.0311272	0.0411272
FEP_ALA32THR	7.79	0.38	8.01	0.36	-7.57	0.42	7.8	0.38		7.63	0.22	7.74	0.22	-7.52	0.23	7.62	0.23		0.16	0.537401	0.18	0.444185		0.797746		0.637746	0.617746
FEP_ALA32TRP	-4.5	0.26	-4.43	0.29	4.56	0.24	-4.5	0.27		-4.65	0.25	-4.48	0.26	4.82	0.25	-4.61	0.26		0.15	0.374833	0.11	0.374833		0.998376		0.848376	0.888376
FEP_ALA32TYR	-3.48	0.11	-3.42	0.11	3.54	0.11	-3.47	0.11		-3.77	0.19	-3.59	0.2	3.94	0.18	-3.74	0.19		0.29	0.155563	0.27	0.219545		0.797746		0.507746	0.527746
FEP_ALA32VAL	10.14	0.06	10.19	0.06	-10.09	0.06	10.15	0.06		8.73	0.1	8.8	0.1	-8.65	0.1	8.74	0.1		1.41	0.0848528	1.41	0.116619		0.898061		0.511939	0.511939
FEP_ASN23ALA	38.61	0.37	38.88	0.36	-38.34	0.39	38.6	0.37		34.72	0.13	34.92	0.15	-34.52	0.12	34.71	0.13		3.89	0.523259	3.89	0.392173		2.19738		1.69262	1.69262
FEP_ASN58ALA	40.66	0.42	40.95	0.4	-40.37	0.43	40.64	0.41		36.91	0.56	37.11	0.57	-36.7	0.55	36.89	0.56		3.75	0.586941	3.75	0.694046		2.69657		1.05343	1.05343
FEP_ASN5ALA	36.5	0.19	36.67	0.17	-36.33	0.2	36.47	0.19		34.17	0.21	34.33	0.22	-34.01	0.21	34.16	0.21		2.33	0.268701	2.31	0.283196		1.89644		0.433563	0.413563
FEP_ASN77ALA	34.74	0.21	34.88	0.19	-34.6	0.24	34.72	0.21		34.52	0.1	34.61	0.11	-34.43	0.1	34.51	0.1		0.22	0.296985	0.21	0.232594		1.59788		1.37788	1.38788
FEP_ASN84ALA	37.4	0.47	37.66	0.45	-37.13	0.48	37.38	0.46		34.11	0.27	34.26	0.28	-33.96	0.26	34.12	0.26		3.29	0.657647	3.26	0.528394		1.99675		1.29325	1.26325
FEP_GLN104ALA	38.7	0.15	38.79	0.15	-38.61	0.15	38.66	0.14		38.88	0.24	39.07	0.23	-38.69	0.26	38.8	0.25		-0.18	0.205183	-0.14	0.286531		0.200631		0.380631	0.340631
FEP_GLN15ALA	39.41	0.29	39.62	0.31	-39.21	0.26	39.4	0.28		39.93	0.3	40.15	0.3	-39.7	0.3	39.86	0.29		-0.52	0.403113	-0.46	0.403113		0.200631		0.720631	0.660631
FEP_GLN15GLY	40.38	0.26	40.59	0.27	-40.17	0.26	40.38	0.26		39.64	0.34	39.88	0.31	-39.4	0.36	39.55	0.35		0.74	0.367696	0.83	0.436005		1.59788		0.85788	0.76788
FEP_GLN15ILE	48.97	0.25	49.16	0.27	-48.79	0.24	48.96	0.24		50.32	0.38	50.56	0.4	-50.09	0.37	50.28	0.39		-1.35	0.346554	-1.32	0.45793		-0.998376		0.351624	0.321624
FEP_GLN31ALA	38.91	0.22	39.07	0.24	-38.76	0.21	38.85	0.23		39.99	0.2	40.15	0.21	-39.83	0.2	39.97	0.21		-1.08	0.318277	-1.12	0.311448		-0.100315		0.979685	1.01968
FEP_GLN31GLY	39.17	0.23	39.27	0.24	-39.07	0.22	39.12	0.23		38.56	0.42	38.87	0.43	-38.25	0.42	38.48	0.42		0.61	0.325269	0.64	0.478853		0.979269		0.369269	0.339269
FEP_GLN31SER	47.69	0.16	47.83	0.17	-47.54	0.15	47.67	0.16		48.61	0.3	48.98	0.27	-48.24	0.32	48.55	0.3		-0.92	0.226274	-0.88	0.34		0.200631		1.12063	1.08063
FEP_GLY34ALA	3.94	0.06	-3.88	0.06	4	0.06	3.96	0.06		2.12	0.26	-2.07	0.26	2.17	0.26	2.13	0.26		1.82	0.0848528	1.83	0.266833		3.11455		1.29455	1.28455
FEP_GLY34ASN	-30.76	0.05	31	0.06	-30.51	0.06	-30.59	0.05		-31.75	0.24	31.96	0.22	-31.54	0.27	-31.67	0.25		0.99	0.0707107	1.08	0.254951		2.74434		1.75434	1.66434
FEP_GLY34HID	-8.35	0.22	8.53	0.21	-8.17	0.23	-8.29	0.22		-10.14	0.15	10.32	0.14	-9.96	0.17	-10.09	0.17		1.79	0.311127	1.8	0.278029		2.64641		0.856414	0.846414
FEP_GLY34SER	10.86	0.48	-10.65	0.54	11.08	0.42	10.86	0.48		9.52	0.59	-9.4	0.63	9.63	0.55	9.51	0.59		1.34	0.678823	1.35	0.760592		3.19576		1.85576	1.84576
FEP_GLY34THR	7.7	0.1	-7.19	0.12	8.21	0.11	8.04	0.09		4.68	0.39	-4.47	0.34	4.89	0.44	4.75	0.42		3.02	0.134536	3.29	0.429535		3.36534		0.34534	0.0753403
FEP_GLY65SER	7.08	0.64	-6.86	0.69	7.3	0.59	7.09	0.63		7.92	0.5	-7.51	0.54	8.34	0.46	7.93	0.5		-0.84	0.898053	-0.84	0.804301		-0.499188		0.340812	0.340812
FEP_HID18ALA	13.24	0.28	13.32	0.29	-13.16	0.27	13.23	0.29		12.29	0.17	12.4	0.16	-12.18	0.18	12.29	0.17		0.95	0.403113	0.94	0.336155		1.84628		0.89628	0.90628
FEP_HID18ASN	-21.24	0.23	-21.14	0.24	21.34	0.23	-21.24	0.23		-21.46	0.17	-21.27	0.18	21.65	0.16	-21.46	0.17		0.22	0.325269	0.22	0.286007		1.6767		1.4567	1.4567
FEP_HID18GLN	-27.55	0.38	-27.23	0.41	27.87	0.36	-27.5	0.38		-28.28	0.13	-28.14	0.14	28.42	0.14	-28.26	0.12		0.73	0.537401	0.76	0.398497		1.59788		0.86788	0.83788
FEP_HID18GLY	10.82	0.21	10.91	0.2	-10.74	0.23	10.81	0.22		10	0.19	10.24	0.19	-9.76	0.21	9.94	0.2		0.82	0.304138	0.87	0.297321		0.699819		0.120181	0.170181
FEP_HID18SER	22.61	0.36	22.78	0.36	-22.43	0.36	22.6	0.36		21.01	0.31	21.21	0.31	-20.8	0.32	21	0.31		1.6	0.509117	1.6	0.475079		2.2762		0.676202	0.676202
FEP_ILE109ALA	-4.46	0.29	-4.34	0.29	4.57	0.29	-4.47	0.28		-8.11	0.11	-7.98	0.11	8.24	0.12	-8.13	0.12		3.65	0.403113	3.66	0.304631		2.09707		1.55293	1.56293
FEP_ILE109VAL	0.51	0.11	0.59	0.1	-0.44	0.12	0.49	0.11		-1.17	0.15	-1.1	0.16	1.24	0.15	-1.19	0.15		1.68	0.155563	1.68	0.186011		0.797746		0.882254	0.882254
FEP_ILE25ALA	-3.54	0.3	-3.47	0.29	3.61	0.3	-3.56	0.29		-8.22	0.08	-8.13	0.08	8.31	0.08	-8.24	0.08		4.68	0.417253	4.68	0.300832		3.49432		1.18568	1.18568
FEP_ILE25VAL	0.59	0.11	0.64	0.11	-0.54	0.12	0.59	0.11		-1.34	0.07	-1.29	0.08	1.4	0.07	-1.34	0.07		1.93	0.155563	1.93	0.130384		1.09869		0.831308	0.831308
FEP_ILE4ALA	-7.48	0.14	-7.39	0.14	7.56	0.14	-7.49	0.14		-10.66	0.14	-10.58	0.13	10.75	0.14	-10.68	0.14		3.18	0.19799	3.19	0.19799		1.39725		1.78275	1.79275
FEP_ILE4VAL	-0.67	0.06	-0.62	0.06	0.72	0.05	-0.68	0.06		-1.55	0.11	-1.48	0.11	1.62	0.11	-1.56	0.1		0.88	0.0848528	0.88	0.116619		0.599503		0.280497	0.280497
FEP_ILE51ALA	-5.9	0.51	-5.76	0.52	6.03	0.51	-5.91	0.52		-10.25	0.16	-10.13	0.17	10.38	0.15	-10.28	0.16		4.35	0.728354	4.37	0.544059		4.69332		0.343324	0.323324
FEP_ILE51VAL	0.45	0.15	0.56	0.14	-0.34	0.16	0.45	0.15		-1.64	0.07	-1.58	0.08	1.69	0.07	-1.64	0.07		2.09	0.212132	2.09	0.165529		1.79612		0.293878	0.293878
FEP_ILE55ALA	-7.72	0.12	-7.65	0.11	7.79	0.12	-7.73	0.12		-9.95	0.2	-9.86	0.2	10.04	0.2	-9.96	0.2		2.23	0.169706	2.23	0.233238		1.09869		1.13131	1.13131
FEP_ILE55GLY	-7.08	0.16	-7.02	0.16	7.14	0.17	-7.09	0.17		-10.74	0.25	-10.54	0.26	10.93	0.26	-10.78	0.26		3.66	0.233452	3.69	0.310644		3.09544		0.564556	0.594556
FEP_ILE55THR	-5.3	0.13	-5.24	0.14	5.35	0.13	-5.29	0.13		-6.27	0.5	-6.12	0.51	6.42	0.49	-6.27	0.5		0.97	0.183848	0.98	0.516624		0.599503		0.370497	0.380497
FEP_ILE55VAL	-1.12	0.09	-1.1	0.09	1.15	0.09	-1.13	0.09		-1.52	0.07	-1.45	0.07	1.59	0.07	-1.53	0.07		0.4	0.127279	0.4	0.114018		0.298558		0.101442	0.101442
FEP_ILE76ALA	-13.14	0.58	-12.84	0.54	13.43	0.61	-13.16	0.59		-9.79	0.16	-9.69	0.16	9.89	0.17	-9.81	0.16		-3.35	0.827345	-3.35	0.61131		1.89644		5.24644	5.24644
FEP_ILE76VAL	-0.8	0.19	-0.7	0.19	0.91	0.19	-0.82	0.19		-1.49	0.15	-1.43	0.15	1.55	0.15	-1.49	0.15		0.69	0.268701	0.67	0.242074		0.797746		0.107746	0.127746
FEP_ILE88ALA	-5.57	0.23	-5.49	0.22	5.65	0.23	-5.59	0.23		-10.49	0.12	-10.4	0.12	10.59	0.13	-10.51	0.13		4.92	0.325269	4.92	0.264197		3.99351		0.926495	0.926495
FEP_ILE88GLY	-3.74	0.19	-3.61	0.19	3.88	0.19	-3.76	0.19		-10.99	0.17	-10.84	0.15	11.15	0.2	-11.06	0.2		7.25	0.268701	7.3	0.275862		7.38751		0.137507	0.0875071
FEP_ILE88LEU	-4.16	0.43	-4.01	0.42	4.31	0.44	-4.13	0.42		-3.99	0.13	-3.87	0.12	4.11	0.13	-3.99	0.12		-0.17	0.601082	-0.14	0.436807		0.298558		0.468558	0.438558
FEP_ILE88VAL	0.98	0.12	1.06	0.12	-0.9	0.12	0.97	0.12		-1.22	0.09	-1.16	0.1	1.28	0.09	-1.22	0.09		2.2	0.169706	2.19	0.15		1.29693		0.903066	0.893066
FEP_ILE96ALA	-6.62	0.26	-6.49	0.25	6.75	0.27	-6.64	0.26		-10.26	0.13	-10.17	0.13	10.34	0.13	-10.27	0.13		3.64	0.367696	3.63	0.290689		3.19576		0.44424	0.43424
FEP_ILE96GLY	-5.28	0.5	-5.11	0.48	5.44	0.52	-5.3	0.5		-10.28	0.34	-10.14	0.35	10.42	0.34	-10.32	0.35		5	0.707107	5.02	0.610328		5.6917		0.6917	0.6717
FEP_ILE96VAL	-0.75	0.29	-0.67	0.28	0.83	0.3	-0.78	0.29		-1.68	0.07	-1.63	0.07	1.72	0.07	-1.68	0.07		0.93	0.410122	0.9	0.298329		0.898061		0.031939	0.001939
FEP_LEU14ALA	-2	0.31	-1.81	0.29	2.19	0.32	-2.03	0.31		-6.37	0.15	-6.22	0.14	6.53	0.16	-6.4	0.15		4.37	0.438406	4.37	0.344384		4.29206		0.0779372	0.0779372
FEP_LEU33GLN	-44.7	0.24	-44.64	0.25	44.77	0.23	-44.71	0.24		-45.48	0.33	-45.36	0.33	45.6	0.33	-45.48	0.33		0.78	0.339411	0.77	0.408044		1.29693		0.516934	0.526934
FEP_LEU89GLY	-0.53	0.54	-0.38	0.53	0.68	0.55	-0.56	0.54		-7.42	0.18	-7.26	0.16	7.57	0.2	-7.47	0.2		6.89	0.763675	6.91	0.575847		6.98863		0.0986343	0.0786343
FEP_LEU89THR	3.14	0.36	3.38	0.35	-2.89	0.36	3.1	0.36		1.14	0.59	1.41	0.57	-0.88	0.61	1.11	0.59		2	0.509117	1.99	0.691158		2.49594		0.495941	0.505941
FEP_LEU89VAL	2.11	0.28	2.28	0.27	-1.93	0.29	2.09	0.28		1.52	0.16	1.63	0.17	-1.4	0.15	1.5	0.16		0.59	0.39598	0.59	0.32249		0.298558		0.291442	0.291442
FEP_LEU95GLY	-2.89	0.29	-2.72	0.28	3.05	0.3	-2.9	0.29		-7.6	0.29	-7.34	0.29	7.86	0.31	-7.71	0.3		4.71	0.410122	4.81	0.417253		4.69332		0.0166759	0.116676
FEP_PHE7LEU	3.28	0.32	3.42	0.32	-3.15	0.32	3.28	0.32		0.83	0.16	0.95	0.17	-0.71	0.16	0.83	0.16		2.45	0.452548	2.45	0.357771		4.59301		2.14301	2.14301
FEP_SER28ALA	-7.03	0.33	-6.87	0.36	7.19	0.31	-7.04	0.33		-6.45	0.23	-6.19	0.22	6.71	0.25	-6.44	0.23		-0.58	0.46669	-0.6	0.402244		-0.408427		0.171573	0.191573
FEP_SER28GLY	-7.9	0.44	-7.78	0.46	8.03	0.43	-7.9	0.45		-7.35	0.29	-7.16	0.3	7.55	0.28	-7.36	0.29		-0.55	0.629365	-0.54	0.53535		0.449031		0.999031	0.989031
FEP_SER85ALA	-7.71	0.24	-7.49	0.22	7.93	0.26	-7.73	0.24		-6.16	0.34	-5.95	0.33	6.36	0.35	-6.16	0.34		-1.55	0.339411	-1.57	0.416173		0.119423		1.66942	1.68942
FEP_SER91ALA	-5.93	0.12	-5.82	0.14	6.04	0.11	-5.93	0.12		-7.26	0.23	-7.08	0.25	7.43	0.21	-7.25	0.23		1.33	0.169706	1.32	0.259422		1.89644		0.566437	0.576437
FEP_SER92ALA	-3.03	0.2	-2.8	0.18	3.27	0.23	-3.06	0.22		-7.29	0.31	-7.1	0.34	7.47	0.29	-7.29	0.31		4.26	0.297321	4.23	0.380132		2.7945		1.4655	1.4355
FEP_THR100GLY	-3.61	0.19	-3.45	0.19	3.76	0.2	-3.61	0.19		-3.98	0.29	-3.63	0.25	4.32	0.35	-4.07	0.33		0.37	0.268701	0.46	0.380789		2.7945		2.4245	2.3345
FEP_THR105VAL	9.51	0.36	9.72	0.35	-9.31	0.37	9.5	0.37		7.02	0.37	7.18	0.36	-6.85	0.39	7.02	0.37		2.49	0.516236	2.48	0.523259		2.19738		0.292617	0.282617
FEP_THR16ALA	-3.54	0.17	-3.39	0.15	3.69	0.19	-3.55	0.17		-3.48	0.48	-3.26	0.45	3.7	0.52	-3.48	0.49		-0.06	0.240416	-0.07	0.518652		0.269896		0.329896	0.339896
FEP_THR16GLY	-3.47	0.21	-3.35	0.2	3.59	0.21	-3.49	0.21		-3.92	0.29	-3.64	0.29	4.21	0.3	-3.93	0.29		0.45	0.296985	0.44	0.35805		1.65759		1.20759	1.21759
FEP_THR16SER	5.34	0.3	5.53	0.23	-5.16	0.38	5.33	0.3		4.81	0.56	5.05	0.58	-4.58	0.56	4.8	0.56		0.53	0.424264	0.53	0.635295		1.6982		1.1682	1.1682
FEP_THR26ALA	-1.79	0.26	-1.67	0.27	1.9	0.25	-1.78	0.26		-3.57	0.22	-3.41	0.21	3.73	0.23	-3.58	0.22		1.78	0.367696	1.8	0.340588		1.89644		0.116437	0.0964373
FEP_THR26ASN	-35.22	0.49	-34.96	0.48	35.48	0.51	-35.21	0.5		-38.04	0.18	-37.89	0.17	38.19	0.19	-38.03	0.19		2.82	0.700071	2.82	0.534883		1.28738		1.53262	1.53262
FEP_THR26GLN	-41.64	0.29	-41.44	0.29	41.84	0.29	-41.65	0.28		-43.2	0.26	-43.09	0.24	43.31	0.27	-43.19	0.26		1.56	0.403113	1.54	0.382099		1.7173		0.157303	0.177303
FEP_THR26GLY	-1.69	0.47	-1.44	0.46	1.93	0.49	-1.7	0.47		-3.94	0.21	-3.76	0.2	4.12	0.23	-3.95	0.22		2.25	0.66468	2.25	0.518941		1.49756		0.752436	0.752436
FEP_THR26SER	6.76	0.32	7.03	0.3	-6.48	0.34	6.75	0.32		5.96	0.21	6.17	0.21	-5.75	0.21	5.96	0.21		0.8	0.452548	0.79	0.382753		0.5589		0.2411	0.2311
FEP_THR26VAL	6.99	0.33	7.13	0.34	-6.85	0.33	6.99	0.34		6.29	0.41	6.35	0.41	-6.22	0.42	6.29	0.41		0.7	0.473814	0.7	0.532635		2.30725		1.60725	1.60725
FEP_THR6ALA	-2.39	0.13	-2.34	0.12	2.45	0.15	-2.4	0.14		-3.23	0.34	-3.11	0.33	3.35	0.35	-3.23	0.34		0.84	0.19105	0.83	0.367696		2.09707		1.25707	1.26707
FEP_THR6ASN	-36.83	0.6	-36.72	0.59	36.94	0.62	-36.82	0.6		-37.69	0.18	-37.51	0.19	37.87	0.18	-37.69	0.19		0.86	0.848528	0.87	0.629365		1.26827		0.408272	0.398272
FEP_THR6GLN	-42.29	0.25	-42.08	0.27	42.5	0.23	-42.26	0.25		-42.45	0.22	-42.25	0.23	42.65	0.22	-42.43	0.22		0.16	0.353553	0.17	0.333017		1.86778		1.70778	1.69778
FEP_THR6GLY	-3.45	0.2	-3.35	0.21	3.55	0.19	-3.46	0.2		-3.42	0.15	-3.18	0.13	3.66	0.2	-3.5	0.17		-0.03	0.282843	0.04	0.262488		1.19901		1.22901	1.15901
FEP_THR6HID	-13.6	0.16	-13.49	0.16	13.7	0.16	-13.58	0.16		-13.85	0.19	-13.69	0.2	14.01	0.17	-13.85	0.19		0.25	0.226274	0.27	0.248395		2.64641		2.39641	2.37641
FEP_THR6SER	6.49	0.28	6.67	0.27	-6.31	0.29	6.48	0.27		6.19	0.28	6.46	0.25	-5.92	0.31	6.2	0.28		0.3	0.388973	0.28	0.388973		0.219738		0.0802617	0.0602617
FEP_THR79VAL	8.04	0.3	8.27	0.27	-7.82	0.33	8.05	0.3		6.83	0.31	7.09	0.29	-6.58	0.33	6.84	0.3		1.21	0.424264	1.21	0.424264		-0.298558		1.50856	1.50856
FEP_THR99VAL	3.92	0.18	4.03	0.18	-3.82	0.19	3.92	0.19		2.7	0.55	2.83	0.57	-2.56	0.54	2.72	0.55		1.22	0.261725	1.2	0.581893		2.69657		1.47657	1.49657
FEP_TRP94LEU	12.44	0.26	12.74	0.28	-12.13	0.25	12.42	0.27		10.89	0.13	11.11	0.14	-10.68	0.13	10.89	0.14		1.55	0.374833	1.53	0.304138		1.58833		0.038326	0.058326
FEP_TRP94PHE	11.18	0.35	11.37	0.35	-10.99	0.35	11.17	0.35		9.63	0.11	9.76	0.11	-9.5	0.11	9.62	0.11		1.55	0.494975	1.55	0.366879		1.05809		0.491912	0.491912
FEP_TRP94TYR	-0.45	0.23	-0.21	0.23	0.69	0.24	-0.46	0.22		-1.79	0.1	-1.54	0.1	2.04	0.11	-1.81	0.1		1.34	0.318277	1.35	0.241661		1.26827		0.0717277	0.0817277
FEP_TYR103PHE	12.71	0.31	13.04	0.32	-12.37	0.31	12.72	0.32		10.94	0.14	11.07	0.15	-10.82	0.14	10.94	0.14		1.77	0.445533	1.78	0.349285		0		1.77	1.78
FEP_TYR13ALA	8.7	0.3	8.91	0.34	-8.5	0.27	8.66	0.3		4.69	0.21	4.87	0.22	-4.52	0.21	4.68	0.22		4.01	0.424264	3.98	0.372022		3.29369		0.716314	0.686314
FEP_TYR13GLY	9.17	0.56	9.39	0.56	-8.95	0.57	9.15	0.56		3.55	0.2	3.77	0.19	-3.33	0.22	3.49	0.22		5.62	0.79196	5.66	0.601664		6.38913		0.769131	0.729131
FEP_TYR13PHE	11.69	0.2	11.84	0.18	-11.53	0.22	11.69	0.2		11.16	0.19	11.35	0.19	-10.98	0.2	11.15	0.19		0.53	0.282843	0.54	0.275862		0.408427		0.121573	0.131573
FEP_TYR17ALA	7.89	0.24	8	0.21	-7.78	0.27	7.89	0.24		6.07	0.11	6.22	0.12	-5.93	0.1	6.05	0.11		1.82	0.339411	1.84	0.264008		1.99675		0.176753	0.156753
FEP_TYR17GLY	8.77	0.32	8.85	0.31	-8.7	0.33	8.77	0.32		5.67	0.27	5.84	0.28	-5.5	0.26	5.65	0.27		3.1	0.452548	3.12	0.418688		4.02456		0.924555	0.904555
FEP_TYR17PHE	11.24	0.11	11.28	0.1	-11.2	0.12	11.24	0.11		11.09	0.09	11.17	0.09	-11	0.08	11.09	0.09		0.15	0.155563	0.15	0.142127		0.298558		0.148558	0.148558
FEP_TYR17SER	17.05	0.29	17.25	0.3	-16.85	0.28	17.05	0.29		15.34	0.24	15.58	0.24	-15.1	0.24	15.33	0.23		1.71	0.410122	1.72	0.370135		2.56521		0.855206	0.845206
FEP_TYR24PHE	12.04	0.14	12.22	0.14	-11.85	0.14	12.04	0.14		10.98	0.1	11.14	0.1	-10.83	0.11	10.99	0.1		1.06	0.19799	1.05	0.172047		0		1.06	1.05
FEP_TYR78PHE	11.91	0.34	11.98	0.33	-11.84	0.36	11.91	0.34		11.5	0.08	11.67	0.09	-11.33	0.09	11.51	0.08		0.41	0.480833	0.4	0.349285		1.39725		0.987249	0.997249
FEP_TYR97GLY	14.5	0.32	14.8	0.29	-14.2	0.36	14.41	0.33		5.25	0.26	5.41	0.26	-5.08	0.27	5.21	0.27		9.25	0.459674	9.2	0.42638		6.58976		2.66024	2.61024
FEP_VAL10ALA	-4.38	0.1	-4.34	0.1	4.43	0.09	-4.39	0.09		-8.73	0.11	-8.68	0.12	8.78	0.11	-8.74	0.11		4.35	0.134536	4.35	0.142127		3.394		0.955998	0.955998
FEP_VAL10THR	-2.9	0.07	-2.84	0.06	2.97	0.07	-2.91	0.06		-2.31	0.09	-2.18	0.1	2.45	0.09	-2.31	0.09		-0.59	0.0921954	-0.6	0.108167		2.49594		3.08594	3.09594
FEP_VAL36ALA	-7.47	0.09	-7.43	0.09	7.52	0.09	-7.48	0.09		-8.59	0.12	-8.53	0.11	8.64	0.12	-8.59	0.12		1.12	0.127279	1.11	0.15		1.29693		0.176934	0.186934
FEP_VAL36THR	-3.14	0.47	-3.08	0.47	3.2	0.47	-3.13	0.47		-2.4	0.07	-2.31	0.07	2.48	0.07	-2.41	0.07		-0.74	0.66468	-0.72	0.475184		1.09869		1.83869	1.81869
FEP_VAL45ALA	-5.99	0.19	-5.91	0.19	6.07	0.19	-6	0.19		-7.61	0.15	-7.52	0.15	7.7	0.15	-7.62	0.15		1.62	0.268701	1.62	0.242074		1.79612		0.176122	0.176122
FEP_VAL45THR	-1.92	0.1	-1.84	0.09	1.99	0.1	-1.92	0.09		-2.86	0.8	-2.76	0.79	2.97	0.82	-2.87	0.81		0.94	0.134536	0.95	0.814985		2.39563		1.45563	1.44563
	PROTOCOL H									TRIPEPTIDE AXA
FEP_ALA32ASN	-32.92	0.12	-32.9	0.11	32.95	0.13	-32.89	0.12		-33.56	0.07	-33.44	0.08	33.67	0.07	-33.51	0.08		0.64	0.138924	0.62	0.144222		0.699819		0.0598188	0.0798188
FEP_ALA32CYS	4.73	0.12	4.78	0.11	-4.69	0.13	4.73	0.12		4.03	0.29	4.1	0.28	-3.96	0.3	4.03	0.29		0.7	0.313847	0.7	0.313847		0.998376		0.298376	0.298376
FEP_ALA32GLN	-37.96	0.1	-37.9	0.08	38.03	0.12	-37.95	0.09		-38.33	0.14	-38.07	0.15	38.59	0.14	-38.24	0.15		0.37	0.172047	0.29	0.174929		0.499188		0.129188	0.209188
FEP_ALA32GLY	0.19	0.03	0.19	0.03	-0.18	0.03	0.18	0.03		-0.58	0.08	-0.56	0.08	0.6	0.08	-0.59	0.08		0.77	0.08544	0.77	0.08544		0.898061		0.128061	0.128061
FEP_ALA32HID	-10.53	0.28	-10.48	0.29	10.59	0.27	-10.53	0.28		-11.02	0.15	-10.83	0.15	11.2	0.16	-11.02	0.15		0.49	0.317648	0.49	0.317648		0.797746		0.307746	0.307746
FEP_ALA32ILE	11.82	0.12	11.88	0.12	-11.76	0.11	11.82	0.12		10.49	0.08	10.59	0.08	-10.39	0.09	10.51	0.07		1.33	0.144222	1.31	0.138924		0.797746		0.532254	0.512254
FEP_ALA32LEU	7.84	0.14	7.9	0.13	-7.77	0.16	7.84	0.15		7.54	0.19	7.65	0.18	-7.44	0.19	7.56	0.18		0.3	0.236008	0.28	0.234307		0.298558		0.00144249	0.0185575
FEP_ALA32MET	1.38	0.12	1.46	0.14	-1.3	0.1	1.41	0.13		0.76	0.1	0.92	0.1	-0.59	0.11	0.82	0.1		0.62	0.156205	0.59	0.164012		0.298558		0.321442	0.291442
FEP_ALA32PHE	7.31	0.09	7.37	0.09	-7.24	0.1	7.32	0.09		6.94	0.12	7.14	0.13	-6.75	0.12	7	0.12		0.37	0.15	0.32	0.15		0.699819		0.329819	0.379819
FEP_ALA32SER	8.88	0.19	8.88	0.18	-8.88	0.21	8.88	0.19		8.38	0.25	8.49	0.22	-8.27	0.27	8.37	0.25		0.5	0.314006	0.51	0.314006		0.398873		0.101127	0.111127
FEP_ALA32THR	7.79	0.38	8.01	0.36	-7.57	0.42	7.8	0.38		7.32	0.19	7.38	0.2	-7.26	0.19	7.31	0.2		0.47	0.424853	0.49	0.429418		0.797746		0.327746	0.307746
FEP_ALA32TRP	-4.5	0.26	-4.43	0.29	4.56	0.24	-4.5	0.27		-4.44	0.22	-4.25	0.23	4.64	0.21	-4.42	0.22		-0.06	0.340588	-0.08	0.348281		0.998376		1.05838	1.07838
FEP_ALA32TYR	-3.48	0.11	-3.42	0.11	3.54	0.11	-3.47	0.11		-4.17	0.24	-3.93	0.21	4.41	0.28	-4.12	0.24		0.69	0.264008	0.65	0.264008		0.797746		0.107746	0.147746
FEP_ALA32VAL	10.14	0.06	10.19	0.06	-10.09	0.06	10.15	0.06		8.68	0.08	8.75	0.08	-8.6	0.09	8.68	0.08		1.46	0.1	1.47	0.1		0.898061		0.561939	0.571939
FEP_ASN23ALA	38.61	0.37	38.88	0.36	-38.34	0.39	38.6	0.37		34.93	0.44	35.07	0.42	-34.8	0.46	34.92	0.44		3.68	0.574891	3.68	0.574891		2.19738		1.48262	1.48262
FEP_ASN58ALA	40.66	0.42	40.95	0.4	-40.37	0.43	40.64	0.41		35.66	0.6	35.84	0.61	-35.47	0.58	35.65	0.6		5	0.732393	4.99	0.726705		2.69657		2.30343	2.29343
FEP_ASN5ALA	36.5	0.19	36.67	0.17	-36.33	0.2	36.47	0.19		33.98	0.17	34.13	0.19	-33.83	0.15	33.97	0.17		2.52	0.254951	2.5	0.254951		1.89644		0.623563	0.603563
FEP_ASN77ALA	34.74	0.21	34.88	0.19	-34.6	0.24	34.72	0.21		34.17	0.41	34.3	0.41	-34.03	0.4	34.15	0.41		0.57	0.460652	0.57	0.460652		1.59788		1.02788	1.02788
FEP_ASN84ALA	37.4	0.47	37.66	0.45	-37.13	0.48	37.38	0.46		34.11	0.2	34.33	0.21	-33.89	0.21	34.07	0.22		3.29	0.510784	3.31	0.509902		1.99675		1.29325	1.31325
FEP_GLN104ALA	38.7	0.15	38.79	0.15	-38.61	0.15	38.66	0.14		38.86	0.22	39.05	0.22	-38.68	0.23	38.81	0.22		-0.16	0.266271	-0.15	0.260768		0.200631		0.360631	0.350631
FEP_GLN15ALA	39.41	0.29	39.62	0.31	-39.21	0.26	39.4	0.28		40.29	0.14	40.48	0.14	-40.1	0.14	40.26	0.14		-0.88	0.322025	-0.86	0.31305		0.200631		1.08063	1.06063
FEP_GLN15GLY	40.38	0.26	40.59	0.27	-40.17	0.26	40.38	0.26		39.7	0.25	39.98	0.24	-39.41	0.27	39.63	0.26		0.68	0.360694	0.75	0.367696		1.59788		0.91788	0.84788
FEP_GLN15ILE	48.97	0.25	49.16	0.27	-48.79	0.24	48.96	0.24		50.48	0.38	50.74	0.38	-50.21	0.38	50.43	0.37		-1.51	0.454863	-1.47	0.441022		-0.998376		0.511624	0.471624
FEP_GLN31ALA	38.91	0.22	39.07	0.24	-38.76	0.21	38.85	0.23		39.86	0.23	40.11	0.23	-39.61	0.23	39.8	0.22		-0.95	0.318277	-0.95	0.318277		-0.100315		0.849685	0.849685
FEP_GLN31GLY	39.17	0.23	39.27	0.24	-39.07	0.22	39.12	0.23		39.14	0.42	39.34	0.43	-38.93	0.41	39.09	0.41		0.03	0.478853	0.03	0.470106		0.979269		0.949269	0.949269
FEP_GLN31SER	47.69	0.16	47.83	0.17	-47.54	0.15	47.67	0.16		49.11	0.31	49.4	0.3	-48.82	0.31	49.01	0.32		-1.42	0.348855	-1.34	0.357771		0.200631		1.62063	1.54063
FEP_GLY34ALA	3.94	0.06	-3.88	0.06	4	0.06	3.96	0.06		1.25	0.31	-1.2	0.31	1.29	0.31	1.25	0.31		2.69	0.0848528	2.71	0.315753		3.11455		0.424552	0.404552
FEP_GLY34ASN	-30.76	0.05	31	0.06	-30.51	0.06	-30.59	0.05		-33.6	0.12	33.77	0.13	-33.43	0.11	-33.57	0.11		2.84	0.0707107	2.98	0.12083		2.74434		0.0956593	0.235659
FEP_GLY34HID	-8.35	0.22	8.53	0.21	-8.17	0.23	-8.29	0.22		-10.77	0.14	10.98	0.15	-10.56	0.15	-10.71	0.15		2.42	0.311127	2.42	0.266271		2.64641		0.226414	0.226414
FEP_GLY34SER	10.86	0.48	-10.65	0.54	11.08	0.42	10.86	0.48		7.77	0.48	-7.56	0.49	7.99	0.46	7.78	0.48		3.09	0.678823	3.08	0.678823		3.19576		0.10576	0.11576
FEP_GLY34THR	7.7	0.1	-7.19	0.12	8.21	0.11	8.04	0.09		4.2	0.21	-3.9	0.17	4.5	0.25	4.29	0.23		3.5	0.134536	3.75	0.246982		3.36534		0.13466	0.38466
FEP_GLY65SER	7.08	0.64	-6.86	0.69	7.3	0.59	7.09	0.63		7.72	0.41	-7.4	0.46	8.05	0.38	7.74	0.41		-0.64	0.898053	-0.65	0.751665		-0.499188		0.140812	0.150812
FEP_HID18ALA	13.24	0.28	13.32	0.29	-13.16	0.27	13.23	0.29		11.5	0.14	11.6	0.13	-11.39	0.16	11.5	0.14		1.74	0.31305	1.73	0.322025		1.84628		0.10628	0.11628
FEP_HID18ASN	-21.24	0.23	-21.14	0.24	21.34	0.23	-21.24	0.23		-21.92	0.17	-21.74	0.18	22.09	0.17	-21.91	0.17		0.68	0.286007	0.67	0.286007		1.6767		0.996699	1.0067
FEP_HID18GLN	-27.55	0.38	-27.23	0.41	27.87	0.36	-27.5	0.38		-28.49	0.32	-28.31	0.33	28.67	0.3	-28.47	0.34		0.94	0.49679	0.97	0.509902		1.59788		0.65788	0.62788
FEP_HID18GLY	10.82	0.21	10.91	0.2	-10.74	0.23	10.81	0.22		10.84	0.24	11.05	0.25	-10.63	0.24	10.8	0.24		-0.02	0.318904	0.01	0.325576		0.699819		0.719819	0.689819
FEP_HID18SER	22.61	0.36	22.78	0.36	-22.43	0.36	22.6	0.36		20.14	0.4	20.47	0.35	-19.82	0.45	20.13	0.39		2.47	0.538145	2.47	0.530754		2.2762		0.193798	0.193798
FEP_ILE109ALA	-4.46	0.29	-4.34	0.29	4.57	0.29	-4.47	0.28		-8.19	0.08	-8.1	0.08	8.28	0.08	-8.2	0.08		3.73	0.300832	3.73	0.291204		2.09707		1.63293	1.63293
FEP_ILE109VAL	0.51	0.11	0.59	0.1	-0.44	0.12	0.49	0.11		-0.9	0.23	-0.81	0.22	0.99	0.23	-0.91	0.23		1.41	0.254951	1.4	0.254951		0.797746		0.612254	0.602254
FEP_ILE25ALA	-3.54	0.3	-3.47	0.29	3.61	0.3	-3.56	0.29		-8.3	0.09	-8.17	0.1	8.42	0.09	-8.32	0.09		4.76	0.313209	4.76	0.303645		3.49432		1.26568	1.26568
FEP_ILE25VAL	0.59	0.11	0.64	0.11	-0.54	0.12	0.59	0.11		-1.07	0.27	-1.01	0.26	1.13	0.27	-1.08	0.27		1.66	0.291548	1.67	0.291548		1.09869		0.561308	0.571308
FEP_ILE4ALA	-7.48	0.14	-7.39	0.14	7.56	0.14	-7.49	0.14		-10.37	0.05	-10.26	0.05	10.49	0.06	-10.39	0.06		2.89	0.148661	2.9	0.152315		1.39725		1.49275	1.50275
FEP_ILE4VAL	-0.67	0.06	-0.62	0.06	0.72	0.05	-0.68	0.06		-1.45	0.08	-1.37	0.09	1.53	0.08	-1.46	0.08		0.78	0.1	0.78	0.1		0.599503		0.180497	0.180497
FEP_ILE51ALA	-5.9	0.51	-5.76	0.52	6.03	0.51	-5.91	0.52		-10.24	0.13	-10.17	0.13	10.32	0.14	-10.25	0.13		4.34	0.526308	4.34	0.536004		4.69332		0.353324	0.353324
FEP_ILE51VAL	0.45	0.15	0.56	0.14	-0.34	0.16	0.45	0.15		-1.54	0.06	-1.47	0.06	1.6	0.06	-1.54	0.06		1.99	0.161555	1.99	0.161555		1.79612		0.193878	0.193878
FEP_ILE55ALA	-7.72	0.12	-7.65	0.11	7.79	0.12	-7.73	0.12		-9.98	0.08	-9.89	0.09	10.08	0.08	-9.99	0.08		2.26	0.144222	2.26	0.144222		1.09869		1.16131	1.16131
FEP_ILE55GLY	-7.08	0.16	-7.02	0.16	7.14	0.17	-7.09	0.17		-10.73	0.16	-10.52	0.16	10.94	0.18	-10.79	0.17		3.65	0.226274	3.7	0.240416		3.09544		0.554556	0.604556
FEP_ILE55THR	-5.3	0.13	-5.24	0.14	5.35	0.13	-5.29	0.13		-5.59	0.77	-5.43	0.77	5.75	0.78	-5.6	0.77		0.29	0.780897	0.31	0.780897		0.599503		0.309503	0.289503
FEP_ILE55VAL	-1.12	0.09	-1.1	0.09	1.15	0.09	-1.13	0.09		-1.43	0.06	-1.37	0.07	1.5	0.05	-1.45	0.05		0.31	0.108167	0.32	0.102956		0.298558		0.0114425	0.0214425
FEP_ILE76ALA	-13.14	0.58	-12.84	0.54	13.43	0.61	-13.16	0.59		-10.11	0.07	-10.03	0.08	10.19	0.07	-10.13	0.07		-3.03	0.584209	-3.03	0.594138		1.89644		4.92644	4.92644
FEP_ILE76VAL	-0.8	0.19	-0.7	0.19	0.91	0.19	-0.82	0.19		-1.53	0.11	-1.43	0.1	1.62	0.12	-1.54	0.11		0.73	0.219545	0.72	0.219545		0.797746		0.0677457	0.0777457
FEP_ILE88ALA	-5.57	0.23	-5.49	0.22	5.65	0.23	-5.59	0.23		-10.41	0.06	-10.29	0.08	10.52	0.06	-10.42	0.06		4.84	0.237697	4.83	0.237697		3.99351		0.846495	0.836495
FEP_ILE88GLY	-3.74	0.19	-3.61	0.19	3.88	0.19	-3.76	0.19		-11.04	0.11	-10.84	0.1	11.25	0.14	-11.11	0.12		7.3	0.219545	7.35	0.224722		7.38751		0.0875071	0.0375071
FEP_ILE88LEU	-4.16	0.43	-4.01	0.42	4.31	0.44	-4.13	0.42		-3.61	0.08	-3.5	0.09	3.72	0.07	-3.59	0.08		-0.55	0.437379	-0.54	0.427551		0.298558		0.848558	0.838558
FEP_ILE88VAL	0.98	0.12	1.06	0.12	-0.9	0.12	0.97	0.12		-1.48	0.09	-1.39	0.1	1.56	0.09	-1.49	0.09		2.46	0.15	2.46	0.15		1.29693		1.16307	1.16307
FEP_ILE96ALA	-6.62	0.26	-6.49	0.25	6.75	0.27	-6.64	0.26		-10.26	0.1	-10.19	0.11	10.34	0.09	-10.28	0.1		3.64	0.278568	3.64	0.278568		3.19576		0.44424	0.44424
FEP_ILE96GLY	-5.28	0.5	-5.11	0.48	5.44	0.52	-5.3	0.5		-11.11	0.17	-10.9	0.13	11.32	0.22	-11.2	0.21		5.83	0.52811	5.9	0.54231		5.6917		0.1383	0.2083
FEP_ILE96VAL	-0.75	0.29	-0.67	0.28	0.83	0.3	-0.78	0.29		-1.75	0.06	-1.67	0.06	1.82	0.07	-1.76	0.06		1	0.296142	0.98	0.296142		0.898061		0.101939	0.081939
FEP_LEU14ALA	-2	0.31	-1.81	0.29	2.19	0.32	-2.03	0.31		-7.09	0.18	-6.95	0.16	7.23	0.2	-7.14	0.19		5.09	0.358469	5.11	0.363593		4.29206		0.797937	0.817937
FEP_LEU33GLN	-44.7	0.24	-44.64	0.25	44.77	0.23	-44.71	0.24		-45.49	0.42	-45.34	0.42	45.63	0.41	-45.49	0.41		0.79	0.483735	0.78	0.475079		1.29693		0.506934	0.516934
FEP_LEU89GLY	-0.53	0.54	-0.38	0.53	0.68	0.55	-0.56	0.54		-7.4	0.2	-7.23	0.22	7.58	0.19	-7.45	0.2		6.87	0.575847	6.89	0.575847		6.98863		0.118634	0.0986343
FEP_LEU89THR	3.14	0.36	3.38	0.35	-2.89	0.36	3.1	0.36		1.45	0.3	1.8	0.29	-1.11	0.31	1.42	0.3		1.69	0.468615	1.68	0.468615		2.49594		0.805941	0.815941
FEP_LEU89VAL	2.11	0.28	2.28	0.27	-1.93	0.29	2.09	0.28		2.05	0.19	2.18	0.2	-1.92	0.19	2.04	0.19		0.06	0.338378	0.05	0.338378		0.298558		0.238558	0.248558
FEP_LEU95GLY	-2.89	0.29	-2.72	0.28	3.05	0.3	-2.9	0.29		-7.69	0.24	-7.53	0.24	7.85	0.24	-7.73	0.24		4.8	0.376431	4.83	0.376431		4.69332		0.106676	0.136676
FEP_PHE7LEU	3.28	0.32	3.42	0.32	-3.15	0.32	3.28	0.32		0.9	0.18	1.02	0.18	-0.78	0.18	0.9	0.18		2.38	0.367151	2.38	0.367151		4.59301		2.21301	2.21301
FEP_SER28ALA	-7.03	0.33	-6.87	0.36	7.19	0.31	-7.04	0.33		-6.93	0.27	-6.7	0.27	7.16	0.26	-6.93	0.27		-0.1	0.42638	-0.11	0.42638		-0.408427		0.308427	0.298427
FEP_SER28GLY	-7.9	0.44	-7.78	0.46	8.03	0.43	-7.9	0.45		-7.25	0.31	-6.95	0.32	7.55	0.3	-7.26	0.3		-0.65	0.538238	-0.64	0.540833		0.449031		1.09903	1.08903
FEP_SER85ALA	-7.71	0.24	-7.49	0.22	7.93	0.26	-7.73	0.24		-6.54	0.2	-6.29	0.21	6.78	0.2	-6.53	0.2		-1.17	0.31241	-1.2	0.31241		0.119423		1.28942	1.31942
FEP_SER91ALA	-5.93	0.12	-5.82	0.14	6.04	0.11	-5.93	0.12		-6.6	0.2	-6.35	0.2	6.86	0.2	-6.6	0.2		0.67	0.233238	0.67	0.233238		1.89644		1.22644	1.22644
FEP_SER92ALA	-3.03	0.2	-2.8	0.18	3.27	0.23	-3.06	0.22		-6.74	0.27	-6.5	0.28	6.97	0.27	-6.75	0.27		3.71	0.336006	3.69	0.348281		2.7945		0.915502	0.895502
FEP_THR100GLY	-3.61	0.19	-3.45	0.19	3.76	0.2	-3.61	0.19		-4.41	0.28	-4.09	0.22	4.73	0.35	-4.52	0.32		0.8	0.338378	0.91	0.372156		2.7945		1.9945	1.8845
FEP_THR105VAL	9.51	0.36	9.72	0.35	-9.31	0.37	9.5	0.37		5.52	0.49	5.81	0.47	-5.24	0.5	5.53	0.48		3.99	0.60803	3.97	0.606053		2.19738		1.79262	1.77262
FEP_THR16ALA	-3.54	0.17	-3.39	0.15	3.69	0.19	-3.55	0.17		-3.37	0.28	-3.09	0.25	3.64	0.3	-3.39	0.29		-0.17	0.327567	-0.16	0.336155		0.269896		0.439896	0.429896
FEP_THR16GLY	-3.47	0.21	-3.35	0.2	3.59	0.21	-3.49	0.21		-3.94	0.22	-3.57	0.19	4.32	0.24	-3.97	0.23		0.47	0.304138	0.48	0.311448		1.65759		1.18759	1.17759
FEP_THR16SER	5.34	0.3	5.53	0.23	-5.16	0.38	5.33	0.3		4.94	0.35	5.22	0.32	-4.66	0.38	4.93	0.34		0.4	0.460977	0.4	0.453431		1.6982		1.2982	1.2982
FEP_THR26ALA	-1.79	0.26	-1.67	0.27	1.9	0.25	-1.78	0.26		-3	0.2	-2.87	0.2	3.13	0.21	-3	0.2		1.21	0.328024	1.22	0.328024		1.89644		0.686437	0.676437
FEP_THR26ASN	-35.22	0.49	-34.96	0.48	35.48	0.51	-35.21	0.5		-37.84	0.19	-37.66	0.2	38.01	0.19	-37.83	0.19		2.62	0.525547	2.62	0.534883		1.28738		1.33262	1.33262
FEP_THR26GLN	-41.64	0.29	-41.44	0.29	41.84	0.29	-41.65	0.28		-42.71	0.21	-42.53	0.21	42.89	0.21	-42.7	0.2		1.07	0.35805	1.05	0.344093		1.7173		0.647303	0.667303
FEP_THR26GLY	-1.69	0.47	-1.44	0.46	1.93	0.49	-1.7	0.47		-3.86	0.09	-3.71	0.08	4.01	0.1	-3.89	0.09		2.17	0.478539	2.19	0.478539		1.49756		0.672436	0.692436
FEP_THR26SER	6.76	0.32	7.03	0.3	-6.48	0.34	6.75	0.32		5.89	0.11	6.12	0.13	-5.66	0.11	5.89	0.11		0.87	0.338378	0.86	0.338378		0.5589		0.3111	0.3011
FEP_THR26VAL	6.99	0.33	7.13	0.34	-6.85	0.33	6.99	0.34		6.32	0.29	6.45	0.29	-6.19	0.29	6.32	0.29		0.67	0.439318	0.67	0.446878		2.30725		1.63725	1.63725
FEP_THR6ALA	-2.39	0.13	-2.34	0.12	2.45	0.15	-2.4	0.14		-3.05	0.14	-2.92	0.12	3.18	0.15	-3.07	0.14		0.66	0.19105	0.67	0.19799		2.09707		1.43707	1.42707
FEP_THR6ASN	-36.83	0.6	-36.72	0.59	36.94	0.62	-36.82	0.6		-38.13	0.17	-37.96	0.16	38.3	0.18	-38.13	0.16		1.3	0.623618	1.31	0.620967		1.26827		0.0317277	0.0417277
FEP_THR6GLN	-42.29	0.25	-42.08	0.27	42.5	0.23	-42.26	0.25		-43.19	0.15	-43	0.12	43.38	0.18	-43.18	0.15		0.9	0.291548	0.92	0.291548		1.86778		0.967776	0.947776
FEP_THR6GLY	-3.45	0.2	-3.35	0.21	3.55	0.19	-3.46	0.2		-4.13	0.21	-3.9	0.18	4.37	0.26	-4.21	0.24		0.68	0.29	0.75	0.31241		1.19901		0.519007	0.449007
FEP_THR6HID	-13.6	0.16	-13.49	0.16	13.7	0.16	-13.58	0.16		-14.09	0.18	-13.83	0.17	14.35	0.19	-14.08	0.18		0.49	0.240832	0.5	0.240832		2.64641		2.15641	2.14641
FEP_THR6SER	6.49	0.28	6.67	0.27	-6.31	0.29	6.48	0.27		6.03	0.23	6.26	0.21	-5.8	0.25	6.03	0.23		0.46	0.362353	0.45	0.354683		0.219738		0.240262	0.230262
FEP_THR79VAL	8.04	0.3	8.27	0.27	-7.82	0.33	8.05	0.3		7.46	0.27	7.69	0.26	-7.22	0.3	7.47	0.28		0.58	0.403609	0.58	0.410366		-0.298558		0.878558	0.878558
FEP_THR99VAL	3.92	0.18	4.03	0.18	-3.82	0.19	3.92	0.19		3.78	0.75	3.9	0.75	-3.65	0.75	3.79	0.75		0.14	0.771298	0.13	0.773692		2.69657		2.55657	2.56657
FEP_TRP94LEU	12.44	0.26	12.74	0.28	-12.13	0.25	12.42	0.27		10.58	0.2	10.81	0.19	-10.34	0.21	10.59	0.2		1.86	0.328024	1.83	0.336006		1.58833		0.271674	0.241674
FEP_TRP94PHE	11.18	0.35	11.37	0.35	-10.99	0.35	11.17	0.35		10.18	0.2	10.33	0.19	-10.03	0.21	10.18	0.2		1	0.403113	0.99	0.403113		1.05809		0.0580878	0.0680878
FEP_TRP94TYR	-0.45	0.23	-0.21	0.23	0.69	0.24	-0.46	0.22		-0.73	0.18	-0.46	0.18	0.99	0.19	-0.74	0.19		0.28	0.292062	0.28	0.290689		1.26827		0.988272	0.988272
FEP_TYR103PHE	12.71	0.31	13.04	0.32	-12.37	0.31	12.72	0.32		11.12	0.17	11.27	0.17	-10.96	0.17	11.12	0.17		1.59	0.353553	1.6	0.362353		0		1.59	1.6
FEP_TYR13ALA	8.7	0.3	8.91	0.34	-8.5	0.27	8.66	0.3		4.46	0.12	4.67	0.12	-4.24	0.12	4.44	0.11		4.24	0.32311	4.22	0.319531		3.29369		0.946314	0.926314
FEP_TYR13GLY	9.17	0.56	9.39	0.56	-8.95	0.57	9.15	0.56		3.57	0.25	3.9	0.26	-3.24	0.24	3.46	0.25		5.6	0.61327	5.69	0.61327		6.38913		0.789131	0.699131
FEP_TYR13PHE	11.69	0.2	11.84	0.18	-11.53	0.22	11.69	0.2		11.19	0.09	11.41	0.09	-10.97	0.11	11.18	0.09		0.5	0.219317	0.51	0.219317		0.408427		0.0915733	0.101573
FEP_TYR17ALA	7.89	0.24	8	0.21	-7.78	0.27	7.89	0.24		5.32	0.2	5.54	0.2	-5.1	0.2	5.3	0.2		2.57	0.31241	2.59	0.31241		1.99675		0.573247	0.593247
FEP_TYR17GLY	8.77	0.32	8.85	0.31	-8.7	0.33	8.77	0.32		4.76	0.29	5.09	0.3	-4.42	0.3	4.68	0.28		4.01	0.431856	4.09	0.425206		4.02456		0.0145553	0.0654447
FEP_TYR17PHE	11.24	0.11	11.28	0.1	-11.2	0.12	11.24	0.11		11.06	0.11	11.19	0.1	-10.94	0.13	11.07	0.11		0.18	0.155563	0.17	0.155563		0.298558		0.118558	0.128558
FEP_TYR17SER	17.05	0.29	17.25	0.3	-16.85	0.28	17.05	0.29		14.9	0.25	15.17	0.27	-14.62	0.24	14.85	0.24		2.15	0.382884	2.2	0.376431		2.56521		0.415206	0.365206
FEP_TYR24PHE	12.04	0.14	12.22	0.14	-11.85	0.14	12.04	0.14		11.06	0.13	11.21	0.13	-10.91	0.14	11.06	0.13		0.98	0.19105	0.98	0.19105		0		0.98	0.98
FEP_TYR78PHE	11.91	0.34	11.98	0.33	-11.84	0.36	11.91	0.34		10.95	0.14	11.07	0.14	-10.83	0.15	10.95	0.14		0.96	0.367696	0.96	0.367696		1.39725		0.437249	0.437249
FEP_TYR97GLY	14.5	0.32	14.8	0.29	-14.2	0.36	14.41	0.33		5.15	0.3	5.35	0.29	-4.94	0.32	5.1	0.31		9.35	0.438634	9.31	0.452769		6.58976		2.76024	2.72024
FEP_VAL10ALA	-4.38	0.1	-4.34	0.1	4.43	0.09	-4.39	0.09		-8.87	0.12	-8.81	0.12	8.93	0.12	-8.88	0.12		4.49	0.156205	4.49	0.15		3.394		1.096	1.096
FEP_VAL10THR	-2.9	0.07	-2.84	0.06	2.97	0.07	-2.91	0.06		-2.01	0.06	-1.9	0.06	2.12	0.07	-2.01	0.06		-0.89	0.0921954	-0.9	0.0848528		2.49594		3.38594	3.39594
FEP_VAL36ALA	-7.47	0.09	-7.43	0.09	7.52	0.09	-7.48	0.09		-8.5	0.14	-8.43	0.13	8.56	0.14	-8.51	0.14		1.03	0.166433	1.03	0.166433		1.29693		0.266934	0.266934
FEP_VAL36THR	-3.14	0.47	-3.08	0.47	3.2	0.47	-3.13	0.47		-2.13	0.08	-2.03	0.09	2.23	0.08	-2.14	0.08		-1.01	0.47676	-0.99	0.47676		1.09869		2.10869	2.08869
FEP_VAL45ALA	-5.99	0.19	-5.91	0.19	6.07	0.19	-6	0.19		-7.78	0.2	-7.71	0.21	7.85	0.2	-7.78	0.2		1.79	0.275862	1.78	0.275862		1.79612		0.006122	0.016122
FEP_VAL45THR	-1.92	0.1	-1.84	0.09	1.99	0.1	-1.92	0.09		-1.94	0.67	-1.83	0.68	2.05	0.67	-1.94	0.68		0.02	0.677422	0.02	0.68593		2.39563		2.37563	2.37563
	PROTOCOL H									TRIPEPTIDE GXG
FEP_ALA32ASN	-32.92	0.12	-32.9	0.11	32.95	0.13	-32.89	0.12		-33.47	0.2	-33.39	0.2	33.55	0.2	-33.46	0.2		0.55	0.233238	0.57	0.233238		0.699819		0.149819	0.129819
FEP_ALA32CYS	4.73	0.12	4.78	0.11	-4.69	0.13	4.73	0.12		4.32	0.07	4.37	0.07	-4.26	0.07	4.32	0.07		0.41	0.138924	0.41	0.138924		0.998376		0.588376	0.588376
FEP_ALA32GLN	-37.96	0.1	-37.9	0.08	38.03	0.12	-37.95	0.09		-38.01	0.1	-37.79	0.09	38.24	0.11	-37.94	0.11		0.05	0.141421	-0.01	0.142127		0.499188		0.449188	0.509188
FEP_ALA32GLY	0.19	0.03	0.19	0.03	-0.18	0.03	0.18	0.03		-1.31	0.08	-1.27	0.08	1.34	0.08	-1.31	0.08		1.5	0.08544	1.49	0.08544		0.898061		0.601939	0.591939
FEP_ALA32HID	-10.53	0.28	-10.48	0.29	10.59	0.27	-10.53	0.28		-10.49	0.29	-10.36	0.3	10.62	0.29	-10.49	0.3		-0.04	0.403113	-0.04	0.410366		0.797746		0.837746	0.837746
FEP_ALA32ILE	11.82	0.12	11.88	0.12	-11.76	0.11	11.82	0.12		11	0.29	11.1	0.3	-10.89	0.28	11.01	0.29		0.82	0.313847	0.81	0.313847		0.797746		0.0222543	0.0122543
FEP_ALA32LEU	7.84	0.14	7.9	0.13	-7.77	0.16	7.84	0.15		7.96	0.23	8.07	0.21	-7.85	0.26	7.99	0.23		-0.12	0.269258	-0.15	0.274591		0.298558		0.418558	0.448558
FEP_ALA32MET	1.38	0.12	1.46	0.14	-1.3	0.1	1.41	0.13		1.42	0.27	1.57	0.27	-1.27	0.28	1.47	0.27		-0.04	0.295466	-0.06	0.299666		0.298558		0.338558	0.358558
FEP_ALA32PHE	7.31	0.09	7.37	0.09	-7.24	0.1	7.32	0.09		7.95	0.57	8.1	0.59	-7.79	0.56	7.98	0.57		-0.64	0.577062	-0.66	0.577062		0.699819		1.33982	1.35982
FEP_ALA32SER	8.88	0.19	8.88	0.18	-8.88	0.21	8.88	0.19		8.5	0.16	8.59	0.16	-8.41	0.16	8.49	0.15		0.38	0.248395	0.39	0.242074		0.398873		0.0188728	0.00887284
FEP_ALA32THR	7.79	0.38	8.01	0.36	-7.57	0.42	7.8	0.38		7.47	0.42	7.57	0.42	-7.38	0.42	7.47	0.42		0.32	0.566392	0.33	0.566392		0.797746		0.477746	0.467746
FEP_ALA32TRP	-4.5	0.26	-4.43	0.29	4.56	0.24	-4.5	0.27		-2.94	0.92	-2.74	0.95	3.15	0.89	-2.92	0.92		-1.56	0.956033	-1.58	0.958801		0.998376		2.55838	2.57838
FEP_ALA32TYR	-3.48	0.11	-3.42	0.11	3.54	0.11	-3.47	0.11		-2.82	0.59	-2.67	0.6	2.98	0.59	-2.77	0.59		-0.66	0.600167	-0.7	0.600167		0.797746		1.45775	1.49775
FEP_ALA32VAL	10.14	0.06	10.19	0.06	-10.09	0.06	10.15	0.06		9.02	0.08	9.1	0.08	-8.95	0.08	9.04	0.08		1.12	0.1	1.11	0.1		0.898061		0.221939	0.211939
FEP_ASN23ALA	38.61	0.37	38.88	0.36	-38.34	0.39	38.6	0.37		34.2	0.31	34.34	0.33	-34.05	0.29	34.2	0.31		4.41	0.482701	4.4	0.482701		2.19738		2.21262	2.20262
FEP_ASN58ALA	40.66	0.42	40.95	0.4	-40.37	0.43	40.64	0.41		36.34	0.33	36.55	0.32	-36.13	0.35	36.32	0.32		4.32	0.534135	4.32	0.520096		2.69657		1.62343	1.62343
FEP_ASN5ALA	36.5	0.19	36.67	0.17	-36.33	0.2	36.47	0.19		34.09	0.3	34.21	0.32	-33.97	0.29	34.08	0.3		2.41	0.355106	2.39	0.355106		1.89644		0.513563	0.493563
FEP_ASN77ALA	34.74	0.21	34.88	0.19	-34.6	0.24	34.72	0.21		34.24	0.45	34.4	0.48	-34.07	0.43	34.2	0.45		0.5	0.496588	0.52	0.496588		1.59788		1.09788	1.07788
FEP_ASN84ALA	37.4	0.47	37.66	0.45	-37.13	0.48	37.38	0.46		34.07	0.16	34.23	0.17	-33.9	0.16	34.04	0.17		3.33	0.496488	3.34	0.490408		1.99675		1.33325	1.34325
FEP_GLN104ALA	38.7	0.15	38.79	0.15	-38.61	0.15	38.66	0.14		38.11	0.37	38.29	0.36	-37.93	0.39	38.05	0.38		0.59	0.399249	0.61	0.404969		0.200631		0.389369	0.409369
FEP_GLN15ALA	39.41	0.29	39.62	0.31	-39.21	0.26	39.4	0.28		39.69	0.16	39.83	0.19	-39.54	0.14	39.65	0.16		-0.28	0.33121	-0.25	0.32249		0.200631		0.480631	0.450631
FEP_GLN15GLY	40.38	0.26	40.59	0.27	-40.17	0.26	40.38	0.26		38.04	0.3	38.34	0.31	-37.74	0.29	37.93	0.31		2.34	0.396989	2.45	0.404599		1.59788		0.74212	0.85212
FEP_GLN15ILE	48.97	0.25	49.16	0.27	-48.79	0.24	48.96	0.24		50.56	0.28	50.79	0.28	-50.33	0.29	50.52	0.29		-1.59	0.375366	-1.56	0.376431		-0.998376		0.591624	0.561624
FEP_GLN31ALA	38.91	0.22	39.07	0.24	-38.76	0.21	38.85	0.23		39.78	0.19	40.02	0.18	-39.54	0.21	39.72	0.2		-0.87	0.290689	-0.87	0.304795		-0.100315		0.769685	0.769685
FEP_GLN31GLY	39.17	0.23	39.27	0.24	-39.07	0.22	39.12	0.23		37.82	0.37	38.06	0.37	-37.57	0.36	37.77	0.37		1.35	0.43566	1.35	0.43566		0.979269		0.370731	0.370731
FEP_GLN31SER	47.69	0.16	47.83	0.17	-47.54	0.15	47.67	0.16		48.22	0.37	48.54	0.39	-47.9	0.37	48.14	0.37		-0.53	0.403113	-0.47	0.403113		0.200631		0.730631	0.670631
FEP_GLY34ALA	3.94	0.06	-3.88	0.06	4	0.06	3.96	0.06		1.32	0.17	-1.29	0.17	1.36	0.17	1.33	0.17		2.62	0.180278	2.63	0.180278		3.11455		0.494552	0.484552
FEP_GLY34ASN	-30.76	0.05	31	0.06	-30.51	0.06	-30.59	0.05		-33.56	0.45	33.73	0.46	-33.38	0.44	-33.52	0.45		2.8	0.452769	2.93	0.452769		2.74434		0.0556593	0.185659
FEP_GLY34HID	-8.35	0.22	8.53	0.21	-8.17	0.23	-8.29	0.22		-10.1	0.17	10.26	0.16	-9.94	0.18	-10.06	0.17		1.75	0.278029	1.77	0.278029		2.64641		0.896414	0.876414
FEP_GLY34SER	10.86	0.48	-10.65	0.54	11.08	0.42	10.86	0.48		7.88	0.6	-7.59	0.65	8.18	0.56	7.9	0.59		2.98	0.768375	2.96	0.760592		3.19576		0.21576	0.23576
FEP_GLY34THR	7.7	0.1	-7.19	0.12	8.21	0.11	8.04	0.09		4.66	0.13	-4.43	0.12	4.9	0.15	4.72	0.15		3.04	0.164012	3.32	0.174929		3.36534		0.32534	0.0453403
FEP_GLY65SER	7.08	0.64	-6.86	0.69	7.3	0.59	7.09	0.63		8.39	0.54	-8.09	0.61	8.69	0.48	8.38	0.54		-1.31	0.837377	-1.29	0.829759		-0.499188		0.810812	0.790812
FEP_HID18ALA	13.24	0.28	13.32	0.29	-13.16	0.27	13.23	0.29		11.78	0.24	11.9	0.27	-11.66	0.21	11.78	0.24		1.46	0.368782	1.45	0.376431		1.84628		0.38628	0.39628
FEP_HID18ASN	-21.24	0.23	-21.14	0.24	21.34	0.23	-21.24	0.23		-21.79	0.22	-21.53	0.24	22.05	0.21	-21.8	0.22		0.55	0.318277	0.56	0.318277		1.6767		1.1267	1.1167
FEP_HID18GLN	-27.55	0.38	-27.23	0.41	27.87	0.36	-27.5	0.38		-28.7	0.27	-28.47	0.27	28.93	0.27	-28.67	0.26		1.15	0.466154	1.17	0.460435		1.59788		0.44788	0.42788
FEP_HID18GLY	10.82	0.21	10.91	0.2	-10.74	0.23	10.81	0.22		9.87	0.17	10.06	0.17	-9.69	0.17	9.84	0.18		0.95	0.270185	0.97	0.284253		0.699819		0.250181	0.270181
FEP_HID18SER	22.61	0.36	22.78	0.36	-22.43	0.36	22.6	0.36		20.26	0.23	20.48	0.23	-20.04	0.26	20.26	0.23		2.35	0.4272	2.34	0.4272		2.2762		0.0737975	0.0637975
FEP_ILE109ALA	-4.46	0.29	-4.34	0.29	4.57	0.29	-4.47	0.28		-9.25	0.35	-9.17	0.35	9.33	0.36	-9.27	0.36		4.79	0.454533	4.8	0.45607		2.09707		2.69293	2.70293
FEP_ILE109VAL	0.51	0.11	0.59	0.1	-0.44	0.12	0.49	0.11		-1.23	0.06	-1.16	0.06	1.31	0.05	-1.24	0.06		1.74	0.1253	1.73	0.1253		0.797746		0.942254	0.932254
FEP_ILE25ALA	-3.54	0.3	-3.47	0.29	3.61	0.3	-3.56	0.29		-8.76	0.24	-8.67	0.23	8.85	0.25	-8.77	0.24		5.22	0.384187	5.21	0.376431		3.49432		1.72568	1.71568
FEP_ILE25VAL	0.59	0.11	0.64	0.11	-0.54	0.12	0.59	0.11		-1.2	0.2	-1.12	0.2	1.28	0.2	-1.2	0.2		1.79	0.228254	1.79	0.228254		1.09869		0.691308	0.691308
FEP_ILE4ALA	-7.48	0.14	-7.39	0.14	7.56	0.14	-7.49	0.14		-10.69	0.09	-10.6	0.09	10.79	0.09	-10.71	0.09		3.21	0.166433	3.22	0.166433		1.39725		1.81275	1.82275
FEP_ILE4VAL	-0.67	0.06	-0.62	0.06	0.72	0.05	-0.68	0.06		-1.71	0.12	-1.64	0.12	1.77	0.13	-1.71	0.12		1.04	0.134164	1.03	0.134164		0.599503		0.440497	0.430497
FEP_ILE51ALA	-5.9	0.51	-5.76	0.52	6.03	0.51	-5.91	0.52		-10.5	0.13	-10.43	0.13	10.58	0.14	-10.52	0.14		4.6	0.526308	4.61	0.538516		4.69332		0.0933241	0.0833241
FEP_ILE51VAL	0.45	0.15	0.56	0.14	-0.34	0.16	0.45	0.15		-1.76	0.08	-1.71	0.08	1.82	0.08	-1.77	0.08		2.21	0.17	2.22	0.17		1.79612		0.413878	0.423878
FEP_ILE55ALA	-7.72	0.12	-7.65	0.11	7.79	0.12	-7.73	0.12		-10.33	0.21	-10.27	0.22	10.4	0.21	-10.34	0.21		2.61	0.241868	2.61	0.241868		1.09869		1.51131	1.51131
FEP_ILE55GLY	-7.08	0.16	-7.02	0.16	7.14	0.17	-7.09	0.17		-11.45	0.3	-11.23	0.3	11.67	0.3	-11.53	0.31		4.37	0.34	4.44	0.353553		3.09544		1.27456	1.34456
FEP_ILE55THR	-5.3	0.13	-5.24	0.14	5.35	0.13	-5.29	0.13		-6.05	0.68	-5.9	0.7	6.21	0.66	-6.08	0.68		0.75	0.692315	0.79	0.692315		0.599503		0.150497	0.190497
FEP_ILE55VAL	-1.12	0.09	-1.1	0.09	1.15	0.09	-1.13	0.09		-1.68	0.14	-1.64	0.13	1.72	0.14	-1.68	0.14		0.56	0.166433	0.55	0.166433		0.298558		0.261442	0.251442
FEP_ILE76ALA	-13.14	0.58	-12.84	0.54	13.43	0.61	-13.16	0.59		-10.35	0.09	-10.24	0.1	10.45	0.09	-10.38	0.09		-2.79	0.586941	-2.78	0.596825		1.89644		4.68644	4.67644
FEP_ILE76VAL	-0.8	0.19	-0.7	0.19	0.91	0.19	-0.82	0.19		-1.53	0.1	-1.46	0.1	1.59	0.1	-1.53	0.1		0.73	0.214709	0.71	0.214709		0.797746		0.0677457	0.0877457
FEP_ILE88ALA	-5.57	0.23	-5.49	0.22	5.65	0.23	-5.59	0.23		-10.55	0.09	-10.46	0.08	10.65	0.1	-10.57	0.1		4.98	0.246982	4.98	0.250799		3.99351		0.986495	0.986495
FEP_ILE88GLY	-3.74	0.19	-3.61	0.19	3.88	0.19	-3.76	0.19		-11.67	0.2	-11.53	0.22	11.81	0.19	-11.73	0.2		7.93	0.275862	7.97	0.275862		7.38751		0.542493	0.582493
FEP_ILE88LEU	-4.16	0.43	-4.01	0.42	4.31	0.44	-4.13	0.42		-3.32	0.11	-3.18	0.11	3.45	0.11	-3.29	0.12		-0.84	0.443847	-0.84	0.436807		0.298558		1.13856	1.13856
FEP_ILE88VAL	0.98	0.12	1.06	0.12	-0.9	0.12	0.97	0.12		-1.02	0.07	-0.94	0.07	1.11	0.08	-1.04	0.07		2	0.138924	2.01	0.138924		1.29693		0.703066	0.713066
FEP_ILE96ALA	-6.62	0.26	-6.49	0.25	6.75	0.27	-6.64	0.26		-10.52	0.09	-10.42	0.09	10.62	0.09	-10.55	0.09		3.9	0.275136	3.91	0.275136		3.19576		0.70424	0.71424
FEP_ILE96GLY	-5.28	0.5	-5.11	0.48	5.44	0.52	-5.3	0.5		-11.8	0.09	-11.63	0.08	11.96	0.11	-11.87	0.1		6.52	0.508035	6.57	0.509902		5.6917		0.8283	0.8783
FEP_ILE96VAL	-0.75	0.29	-0.67	0.28	0.83	0.3	-0.78	0.29		-1.61	0.11	-1.55	0.12	1.67	0.11	-1.61	0.11		0.86	0.310161	0.83	0.310161		0.898061		0.038061	0.068061
FEP_LEU14ALA	-2	0.31	-1.81	0.29	2.19	0.32	-2.03	0.31		-7.52	0.13	-7.45	0.13	7.59	0.14	-7.54	0.14		5.52	0.336155	5.51	0.340147		4.29206		1.22794	1.21794
FEP_LEU33GLN	-44.7	0.24	-44.64	0.25	44.77	0.23	-44.71	0.24		-45.7	0.29	-45.61	0.3	45.78	0.28	-45.7	0.29		1	0.376431	0.99	0.376431		1.29693		0.296934	0.306934
FEP_LEU89GLY	-0.53	0.54	-0.38	0.53	0.68	0.55	-0.56	0.54		-8.31	0.25	-8.03	0.23	8.59	0.28	-8.41	0.27		7.78	0.595063	7.85	0.603738		6.98863		0.791366	0.861366
FEP_LEU89THR	3.14	0.36	3.38	0.35	-2.89	0.36	3.1	0.36		1.09	0.45	1.37	0.43	-0.82	0.48	1.07	0.47		2.05	0.576281	2.03	0.59203		2.49594		0.445941	0.465941
FEP_LEU89VAL	2.11	0.28	2.28	0.27	-1.93	0.29	2.09	0.28		1.79	0.15	1.91	0.15	-1.66	0.15	1.78	0.15		0.32	0.317648	0.31	0.317648		0.298558		0.0214425	0.0114425
FEP_LEU95GLY	-2.89	0.29	-2.72	0.28	3.05	0.3	-2.9	0.29		-8.19	0.23	-7.88	0.27	8.51	0.2	-8.28	0.23		5.3	0.370135	5.38	0.370135		4.69332		0.606676	0.686676
FEP_PHE7LEU	3.28	0.32	3.42	0.32	-3.15	0.32	3.28	0.32		0.83	0.19	0.94	0.19	-0.72	0.19	0.84	0.19		2.45	0.372156	2.44	0.372156		4.59301		2.14301	2.15301
FEP_SER28ALA	-7.03	0.33	-6.87	0.36	7.19	0.31	-7.04	0.33		-6.83	0.28	-6.64	0.28	7.02	0.27	-6.83	0.27		-0.2	0.432782	-0.21	0.42638		-0.408427		0.208427	0.198427
FEP_SER28GLY	-7.9	0.44	-7.78	0.46	8.03	0.43	-7.9	0.45		-8.08	0.28	-7.82	0.29	8.33	0.27	-8.08	0.28		0.18	0.521536	0.18	0.53		0.449031		0.269031	0.269031
FEP_SER85ALA	-7.71	0.24	-7.49	0.22	7.93	0.26	-7.73	0.24		-6.61	0.16	-6.37	0.15	6.84	0.17	-6.61	0.16		-1.1	0.288444	-1.12	0.288444		0.119423		1.21942	1.23942
FEP_SER91ALA	-5.93	0.12	-5.82	0.14	6.04	0.11	-5.93	0.12		-6.76	0.28	-6.49	0.3	7.04	0.26	-6.77	0.27		0.83	0.304631	0.84	0.295466		1.89644		1.06644	1.05644
FEP_SER92ALA	-3.03	0.2	-2.8	0.18	3.27	0.23	-3.06	0.22		-6.32	0.17	-6.1	0.16	6.54	0.18	-6.32	0.17		3.29	0.262488	3.26	0.278029		2.7945		0.495502	0.465502
FEP_THR100GLY	-3.61	0.19	-3.45	0.19	3.76	0.2	-3.61	0.19		-4.91	0.16	-4.6	0.14	5.22	0.2	-5.06	0.19		1.3	0.248395	1.45	0.268701		2.7945		1.4945	1.3445
FEP_THR105VAL	9.51	0.36	9.72	0.35	-9.31	0.37	9.5	0.37		6.07	0.68	6.28	0.68	-5.86	0.68	6.08	0.68		3.44	0.769415	3.42	0.774145		2.19738		1.24262	1.22262
FEP_THR16ALA	-3.54	0.17	-3.39	0.15	3.69	0.19	-3.55	0.17		-3.39	0.34	-3.15	0.32	3.63	0.37	-3.41	0.35		-0.15	0.380132	-0.14	0.389102		0.269896		0.419896	0.409896
FEP_THR16GLY	-3.47	0.21	-3.35	0.2	3.59	0.21	-3.49	0.21		-4.84	0.4	-4.54	0.36	5.14	0.45	-4.89	0.41		1.37	0.451774	1.4	0.460652		1.65759		0.287591	0.257591
FEP_THR16SER	5.34	0.3	5.53	0.23	-5.16	0.38	5.33	0.3		4.57	0.46	4.85	0.45	-4.29	0.47	4.56	0.45		0.77	0.549181	0.77	0.540833		1.6982		0.928195	0.928195
FEP_THR26ALA	-1.79	0.26	-1.67	0.27	1.9	0.25	-1.78	0.26		-3.03	0.06	-2.94	0.05	3.13	0.07	-3.03	0.06		1.24	0.266833	1.25	0.266833		1.89644		0.656437	0.646437
FEP_THR26ASN	-35.22	0.49	-34.96	0.48	35.48	0.51	-35.21	0.5		-37.86	0.15	-37.73	0.17	37.99	0.13	-37.87	0.15		2.64	0.512445	2.66	0.522015		1.28738		1.35262	1.37262
FEP_THR26GLN	-41.64	0.29	-41.44	0.29	41.84	0.29	-41.65	0.28		-42.88	0.18	-42.73	0.19	43.04	0.18	-42.87	0.18		1.24	0.341321	1.22	0.332866		1.7173		0.477303	0.497303
FEP_THR26GLY	-1.69	0.47	-1.44	0.46	1.93	0.49	-1.7	0.47		-4.35	0.15	-4.14	0.14	4.56	0.17	-4.39	0.16		2.66	0.493356	2.69	0.496488		1.49756		1.16244	1.19244
FEP_THR26SER	6.76	0.32	7.03	0.3	-6.48	0.34	6.75	0.32		5.9	0.28	6.07	0.27	-5.73	0.3	5.9	0.28		0.86	0.425206	0.85	0.425206		0.5589		0.3011	0.2911
FEP_THR26VAL	6.99	0.33	7.13	0.34	-6.85	0.33	6.99	0.34		5.49	0.31	5.58	0.31	-5.4	0.31	5.5	0.31		1.5	0.452769	1.49	0.460109		2.30725		0.807252	0.817252
FEP_THR6ALA	-2.39	0.13	-2.34	0.12	2.45	0.15	-2.4	0.14		-3.25	0.14	-3.14	0.14	3.37	0.15	-3.25	0.14		0.86	0.19105	0.85	0.19799		2.09707		1.23707	1.24707
FEP_THR6ASN	-36.83	0.6	-36.72	0.59	36.94	0.62	-36.82	0.6		-37.69	0.23	-37.52	0.23	37.85	0.23	-37.7	0.23		0.86	0.642573	0.88	0.642573		1.26827		0.408272	0.388272
FEP_THR6GLN	-42.29	0.25	-42.08	0.27	42.5	0.23	-42.26	0.25		-42.26	0.12	-42.02	0.13	42.49	0.13	-42.19	0.12		-0.03	0.277308	-0.07	0.277308		1.86778		1.89778	1.93778
FEP_THR6GLY	-3.45	0.2	-3.35	0.21	3.55	0.19	-3.46	0.2		-4.65	0.12	-4.44	0.1	4.86	0.15	-4.72	0.14		1.2	0.233238	1.26	0.244131		1.19901		0.000993026	0.060993
FEP_THR6HID	-13.6	0.16	-13.49	0.16	13.7	0.16	-13.58	0.16		-14.05	0.12	-13.92	0.13	14.18	0.11	-14.04	0.11		0.45	0.2	0.46	0.194165		2.64641		2.19641	2.18641
FEP_THR6SER	6.49	0.28	6.67	0.27	-6.31	0.29	6.48	0.27		6.12	0.12	6.31	0.13	-5.93	0.12	6.13	0.12		0.37	0.304631	0.35	0.295466		0.219738		0.150262	0.130262
FEP_THR79VAL	8.04	0.3	8.27	0.27	-7.82	0.33	8.05	0.3		7.21	0.28	7.45	0.27	-6.98	0.31	7.22	0.29		0.83	0.410366	0.83	0.417253		-0.298558		1.12856	1.12856
FEP_THR99VAL	3.92	0.18	4.03	0.18	-3.82	0.19	3.92	0.19		3.22	0.57	3.31	0.59	-3.13	0.55	3.23	0.57		0.7	0.597746	0.69	0.600833		2.69657		1.99657	2.00657
FEP_TRP94LEU	12.44	0.26	12.74	0.28	-12.13	0.25	12.42	0.27		10.84	0.36	11.08	0.36	-10.6	0.36	10.87	0.36		1.6	0.444072	1.55	0.45		1.58833		0.011674	0.038326
FEP_TRP94PHE	11.18	0.35	11.37	0.35	-10.99	0.35	11.17	0.35		10.19	0.2	10.34	0.19	-10.03	0.2	10.18	0.2		0.99	0.403113	0.99	0.403113		1.05809		0.0680878	0.0680878
FEP_TRP94TYR	-0.45	0.23	-0.21	0.23	0.69	0.24	-0.46	0.22		-0.54	0.28	-0.31	0.28	0.76	0.28	-0.55	0.28		0.09	0.362353	0.09	0.35609		1.26827		1.17827	1.17827
FEP_TYR103PHE	12.71	0.31	13.04	0.32	-12.37	0.31	12.72	0.32		11.16	0.28	11.27	0.28	-11.05	0.28	11.16	0.27		1.55	0.417732	1.56	0.418688		0		1.55	1.56
FEP_TYR13ALA	8.7	0.3	8.91	0.34	-8.5	0.27	8.66	0.3		4.29	0.24	4.49	0.25	-4.1	0.24	4.28	0.24		4.41	0.384187	4.38	0.384187		3.29369		1.11631	1.08631
FEP_TYR13GLY	9.17	0.56	9.39	0.56	-8.95	0.57	9.15	0.56		3.51	0.63	3.74	0.67	-3.29	0.59	3.48	0.62		5.66	0.842912	5.67	0.835464		6.38913		0.729131	0.719131
FEP_TYR13PHE	11.69	0.2	11.84	0.18	-11.53	0.22	11.69	0.2		10.98	0.16	11.1	0.18	-10.86	0.15	11	0.16		0.71	0.256125	0.69	0.256125		0.408427		0.301573	0.281573
FEP_TYR17ALA	7.89	0.24	8	0.21	-7.78	0.27	7.89	0.24		5.62	0.56	5.83	0.58	-5.42	0.54	5.61	0.56		2.27	0.609262	2.28	0.609262		1.99675		0.273247	0.283247
FEP_TYR17GLY	8.77	0.32	8.85	0.31	-8.7	0.33	8.77	0.32		3.96	0.54	4.2	0.53	-3.72	0.55	3.91	0.54		4.81	0.627694	4.86	0.627694		4.02456		0.785445	0.835445
FEP_TYR17PHE	11.24	0.11	11.28	0.1	-11.2	0.12	11.24	0.11		11.13	0.13	11.28	0.13	-10.99	0.14	11.13	0.13		0.11	0.170294	0.11	0.170294		0.298558		0.188558	0.188558
FEP_TYR17SER	17.05	0.29	17.25	0.3	-16.85	0.28	17.05	0.29		15.52	0.64	15.84	0.64	-15.19	0.65	15.49	0.65		1.53	0.702638	1.56	0.711758		2.56521		1.03521	1.00521
FEP_TYR24PHE	12.04	0.14	12.22	0.14	-11.85	0.14	12.04	0.14		10.96	0.21	11.08	0.24	-10.84	0.19	10.96	0.21		1.08	0.252389	1.08	0.252389		0		1.08	1.08
FEP_TYR78PHE	11.91	0.34	11.98	0.33	-11.84	0.36	11.91	0.34		10.87	0.14	10.97	0.15	-10.78	0.13	10.87	0.13		1.04	0.367696	1.04	0.364005		1.39725		0.357249	0.357249
FEP_TYR97GLY	14.5	0.32	14.8	0.29	-14.2	0.36	14.41	0.33		4.14	0.42	4.34	0.4	-3.94	0.44	4.13	0.43		10.36	0.528015	10.28	0.542033		6.58976		3.77024	3.69024
FEP_VAL10ALA	-4.38	0.1	-4.34	0.1	4.43	0.09	-4.39	0.09		-8.93	0.08	-8.87	0.09	8.99	0.07	-8.94	0.08		4.55	0.128062	4.55	0.120416		3.394		1.156	1.156
FEP_VAL10THR	-2.9	0.07	-2.84	0.06	2.97	0.07	-2.91	0.06		-2.85	0.54	-2.74	0.53	2.97	0.55	-2.86	0.54		-0.05	0.544518	-0.05	0.543323		2.49594		2.54594	2.54594
FEP_VAL36ALA	-7.47	0.09	-7.43	0.09	7.52	0.09	-7.48	0.09		-8.95	0.12	-8.91	0.12	9	0.12	-8.96	0.12		1.48	0.15	1.48	0.15		1.29693		0.183066	0.183066
FEP_VAL36THR	-3.14	0.47	-3.08	0.47	3.2	0.47	-3.13	0.47		-2.21	0.1	-2.11	0.1	2.3	0.11	-2.22	0.1		-0.93	0.480521	-0.91	0.480521		1.09869		2.02869	2.00869
FEP_VAL45ALA	-5.99	0.19	-5.91	0.19	6.07	0.19	-6	0.19		-8.4	0.28	-8.32	0.28	8.49	0.28	-8.4	0.28		2.41	0.338378	2.4	0.338378		1.79612		0.613878	0.603878
FEP_VAL45THR	-1.92	0.1	-1.84	0.09	1.99	0.1	-1.92	0.09		-3.36	0.68	-3.26	0.68	3.46	0.68	-3.37	0.68		1.44	0.687314	1.45	0.68593		2.39563		0.955625	0.945625
	PROTOCOL H									TRIPEPTIDE X
FEP_ALA32ASN	-32.92	0.12	-32.9	0.11	32.95	0.13	-32.89	0.12		-33.26	0.28	-33.16	0.26	33.35	0.3	-33.23	0.28		0.34	0.304631	0.34	0.304631		0.699819		0.359819	0.359819
FEP_ALA32CYS	4.73	0.12	4.78	0.11	-4.69	0.13	4.73	0.12		4.63	0.2	4.69	0.22	-4.56	0.18	4.63	0.2		0.1	0.233238	0.1	0.233238		0.998376		0.898376	0.898376
FEP_ALA32GLN	-37.96	0.1	-37.9	0.08	38.03	0.12	-37.95	0.09		-37.17	0.51	-36.99	0.52	37.35	0.5	-37.09	0.51		-0.79	0.519711	-0.86	0.51788		0.499188		1.28919	1.35919
FEP_ALA32GLY	0.19	0.03	0.19	0.03	-0.18	0.03	0.18	0.03		-2.45	0.07	-2.4	0.07	2.5	0.07	-2.46	0.07		2.64	0.0761577	2.64	0.0761577		0.898061		1.74194	1.74194
FEP_ALA32HID	-10.53	0.28	-10.48	0.29	10.59	0.27	-10.53	0.28		-9.6	0.66	-9.51	0.66	9.68	0.67	-9.59	0.66		-0.93	0.716938	-0.94	0.716938		0.797746		1.72775	1.73775
FEP_ALA32ILE	11.82	0.12	11.88	0.12	-11.76	0.11	11.82	0.12		11.08	0.2	11.18	0.2	-10.97	0.19	11.1	0.2		0.74	0.233238	0.72	0.233238		0.797746		0.0577457	0.0777457
FEP_ALA32LEU	7.84	0.14	7.9	0.13	-7.77	0.16	7.84	0.15		7.64	0.18	7.76	0.19	-7.53	0.17	7.68	0.18		0.2	0.228035	0.16	0.234307		0.298558		0.0985575	0.138558
FEP_ALA32MET	1.38	0.12	1.46	0.14	-1.3	0.1	1.41	0.13		1.47	0.47	1.6	0.48	-1.34	0.47	1.52	0.48		-0.09	0.485077	-0.11	0.497293		0.298558		0.388558	0.408558
FEP_ALA32PHE	7.31	0.09	7.37	0.09	-7.24	0.1	7.32	0.09		8.27	0.71	8.39	0.7	-8.15	0.71	8.28	0.71		-0.96	0.715681	-0.96	0.715681		0.699819		1.65982	1.65982
FEP_ALA32SER	8.88	0.19	8.88	0.18	-8.88	0.21	8.88	0.19		8.74	0.26	8.81	0.25	-8.66	0.27	8.73	0.26		0.14	0.322025	0.15	0.322025		0.398873		0.258873	0.248873
FEP_ALA32THR	7.79	0.38	8.01	0.36	-7.57	0.42	7.8	0.38		7.18	0.18	7.31	0.17	-7.04	0.2	7.18	0.18		0.61	0.420476	0.62	0.420476		0.797746		0.187746	0.177746
FEP_ALA32TRP	-4.5	0.26	-4.43	0.29	4.56	0.24	-4.5	0.27		-3.02	1.01	-2.85	1.02	3.2	1	-2.99	1.01		-1.48	1.04293	-1.51	1.04547		0.998376		2.47838	2.50838
FEP_ALA32TYR	-3.48	0.11	-3.42	0.11	3.54	0.11	-3.47	0.11		-3.47	0.2	-3.32	0.19	3.61	0.21	-3.45	0.2		-0.01	0.228254	-0.02	0.228254		0.797746		0.807746	0.817746
FEP_ALA32VAL	10.14	0.06	10.19	0.06	-10.09	0.06	10.15	0.06		9.28	0.11	9.34	0.11	-9.22	0.11	9.29	0.11		0.86	0.1253	0.86	0.1253		0.898061		0.038061	0.038061
FEP_ASN23ALA	38.61	0.37	38.88	0.36	-38.34	0.39	38.6	0.37		33.98	0.14	34.14	0.14	-33.82	0.14	33.94	0.14		4.63	0.395601	4.66	0.395601		2.19738		2.43262	2.46262
FEP_ASN58ALA	40.66	0.42	40.95	0.4	-40.37	0.43	40.64	0.41		36.27	0.34	36.59	0.35	-35.95	0.34	36.26	0.33		4.39	0.54037	4.38	0.526308		2.69657		1.69343	1.68343
FEP_ASN5ALA	36.5	0.19	36.67	0.17	-36.33	0.2	36.47	0.19		34.99	0.52	35.14	0.53	-34.84	0.51	34.98	0.52		1.51	0.553624	1.49	0.553624		1.89644		0.386437	0.406437
FEP_ASN77ALA	34.74	0.21	34.88	0.19	-34.6	0.24	34.72	0.21		34.44	0.49	34.62	0.5	-34.26	0.48	34.41	0.49		0.3	0.533104	0.31	0.533104		1.59788		1.29788	1.28788
FEP_ASN84ALA	37.4	0.47	37.66	0.45	-37.13	0.48	37.38	0.46		34.21	0.3	34.33	0.27	-34.08	0.33	34.18	0.29		3.19	0.557584	3.2	0.543783		1.99675		1.19325	1.20325
FEP_GLN104ALA	38.7	0.15	38.79	0.15	-38.61	0.15	38.66	0.14		38.52	0.25	38.71	0.24	-38.33	0.26	38.48	0.25		0.18	0.291548	0.18	0.286531		0.200631		0.0206306	0.0206306
FEP_GLN15ALA	39.41	0.29	39.62	0.31	-39.21	0.26	39.4	0.28		39.79	0.21	39.98	0.2	-39.61	0.23	39.78	0.22		-0.38	0.35805	-0.38	0.35609		0.200631		0.580631	0.580631
FEP_GLN15GLY	40.38	0.26	40.59	0.27	-40.17	0.26	40.38	0.26		37	0.35	37.34	0.33	-36.65	0.37	36.87	0.37		3.38	0.436005	3.51	0.452217		1.59788		1.78212	1.91212
FEP_GLN15ILE	48.97	0.25	49.16	0.27	-48.79	0.24	48.96	0.24		50.04	0.2	50.33	0.22	-49.76	0.18	50.01	0.19		-1.07	0.320156	-1.05	0.306105		-0.998376		0.0716237	0.0516237
FEP_GLN31ALA	38.91	0.22	39.07	0.24	-38.76	0.21	38.85	0.23		38.87	0.26	39.06	0.27	-38.68	0.26	38.84	0.26		0.04	0.340588	0.01	0.347131		-0.100315		0.140315	0.110315
FEP_GLN31GLY	39.17	0.23	39.27	0.24	-39.07	0.22	39.12	0.23		36.37	0.31	36.73	0.31	-36.02	0.32	36.24	0.32		2.8	0.386005	2.88	0.394081		0.979269		1.82073	1.90073
FEP_GLN31SER	47.69	0.16	47.83	0.17	-47.54	0.15	47.67	0.16		48.24	0.37	48.52	0.38	-47.97	0.37	48.19	0.37		-0.55	0.403113	-0.52	0.403113		0.200631		0.750631	0.720631
FEP_GLY34ALA	3.94	0.06	-3.88	0.06	4	0.06	3.96	0.06		2.47	0.12	-2.42	0.12	2.51	0.12	2.48	0.12		1.47	0.134164	1.48	0.134164		3.11455		1.64455	1.63455
FEP_GLY34ASN	-30.76	0.05	31	0.06	-30.51	0.06	-30.59	0.05		-31.95	0.34	32.31	0.35	-31.6	0.33	-31.79	0.34		1.19	0.343657	1.2	0.343657		2.74434		1.55434	1.54434
FEP_GLY34HID	-8.35	0.22	8.53	0.21	-8.17	0.23	-8.29	0.22		-9.33	0.5	9.47	0.53	-9.18	0.47	-9.32	0.49		0.98	0.54626	1.03	0.537122		2.64641		1.66641	1.61641
FEP_GLY34SER	10.86	0.48	-10.65	0.54	11.08	0.42	10.86	0.48		8.81	0.41	-8.47	0.45	9.15	0.37	8.79	0.41		2.05	0.631269	2.07	0.631269		3.19576		1.14576	1.12576
FEP_GLY34THR	7.7	0.1	-7.19	0.12	8.21	0.11	8.04	0.09		5.23	0.17	-4.96	0.18	5.49	0.16	5.33	0.16		2.47	0.197231	2.71	0.183576		3.36534		0.89534	0.65534
FEP_GLY65SER	7.08	0.64	-6.86	0.69	7.3	0.59	7.09	0.63		9.65	0.42	-9.43	0.45	9.86	0.4	9.64	0.43		-2.57	0.765506	-2.55	0.762758		-0.499188		2.07081	2.05081
FEP_HID18ALA	13.24	0.28	13.32	0.29	-13.16	0.27	13.23	0.29		11.35	0.09	11.47	0.11	-11.22	0.08	11.33	0.09		1.89	0.294109	1.9	0.303645		1.84628		0.0437203	0.0537203
FEP_HID18ASN	-21.24	0.23	-21.14	0.24	21.34	0.23	-21.24	0.23		-22.03	0.1	-21.83	0.1	22.24	0.1	-22.04	0.1		0.79	0.250799	0.8	0.250799		1.6767		0.886699	0.876699
FEP_HID18GLN	-27.55	0.38	-27.23	0.41	27.87	0.36	-27.5	0.38		-28.72	0.28	-28.46	0.28	28.99	0.29	-28.64	0.29		1.17	0.472017	1.14	0.478017		1.59788		0.42788	0.45788
FEP_HID18GLY	10.82	0.21	10.91	0.2	-10.74	0.23	10.81	0.22		8.94	0.04	9.18	0.06	-8.71	0.09	8.86	0.06		1.88	0.213776	1.95	0.228035		0.699819		1.18018	1.25018
FEP_HID18SER	22.61	0.36	22.78	0.36	-22.43	0.36	22.6	0.36		20.56	0.18	20.76	0.15	-20.35	0.2	20.55	0.18		2.05	0.402492	2.05	0.402492		2.2762		0.226202	0.226202
FEP_ILE109ALA	-4.46	0.29	-4.34	0.29	4.57	0.29	-4.47	0.28		-9.24	0.43	-9.14	0.42	9.34	0.45	-9.27	0.44		4.78	0.518652	4.8	0.521536		2.09707		2.68293	2.70293
FEP_ILE109VAL	0.51	0.11	0.59	0.1	-0.44	0.12	0.49	0.11		-0.93	0.42	-0.87	0.42	1	0.41	-0.94	0.41		1.44	0.434166	1.43	0.4245		0.797746		0.642254	0.632254
FEP_ILE25ALA	-3.54	0.3	-3.47	0.29	3.61	0.3	-3.56	0.29		-9.06	0.17	-8.92	0.17	9.2	0.17	-9.11	0.17		5.52	0.344819	5.55	0.336155		3.49432		2.02568	2.05568
FEP_ILE25VAL	0.59	0.11	0.64	0.11	-0.54	0.12	0.59	0.11		-1.44	0.09	-1.36	0.08	1.53	0.09	-1.46	0.09		2.03	0.142127	2.05	0.142127		1.09869		0.931308	0.951308
FEP_ILE4ALA	-7.48	0.14	-7.39	0.14	7.56	0.14	-7.49	0.14		-10.03	0.34	-9.94	0.34	10.13	0.34	-10.05	0.35		2.55	0.367696	2.56	0.376962		1.39725		1.15275	1.16275
FEP_ILE4VAL	-0.67	0.06	-0.62	0.06	0.72	0.05	-0.68	0.06		-1.61	0.11	-1.53	0.11	1.68	0.12	-1.62	0.12		0.94	0.1253	0.94	0.134164		0.599503		0.340497	0.340497
FEP_ILE51ALA	-5.9	0.51	-5.76	0.52	6.03	0.51	-5.91	0.52		-10.45	0.19	-10.34	0.2	10.56	0.18	-10.47	0.19		4.55	0.544243	4.56	0.553624		4.69332		0.143324	0.133324
FEP_ILE51VAL	0.45	0.15	0.56	0.14	-0.34	0.16	0.45	0.15		-1.39	0.33	-1.33	0.34	1.46	0.31	-1.4	0.32		1.84	0.362491	1.85	0.353412		1.79612		0.043878	0.053878
FEP_ILE55ALA	-7.72	0.12	-7.65	0.11	7.79	0.12	-7.73	0.12		-10.61	0.28	-10.48	0.26	10.74	0.3	-10.64	0.29		2.89	0.304631	2.91	0.313847		1.09869		1.79131	1.81131
FEP_ILE55GLY	-7.08	0.16	-7.02	0.16	7.14	0.17	-7.09	0.17		-12.15	0.45	-11.91	0.46	12.38	0.46	-12.26	0.45		5.07	0.477598	5.17	0.481041		3.09544		1.97456	2.07456
FEP_ILE55THR	-5.3	0.13	-5.24	0.14	5.35	0.13	-5.29	0.13		-5.83	0.78	-5.7	0.79	5.96	0.77	-5.84	0.78		0.53	0.790759	0.55	0.790759		0.599503		0.0695035	0.0495035
FEP_ILE55VAL	-1.12	0.09	-1.1	0.09	1.15	0.09	-1.13	0.09		-1.63	0.1	-1.56	0.1	1.69	0.1	-1.64	0.1		0.51	0.134536	0.51	0.134536		0.298558		0.211442	0.211442
FEP_ILE76ALA	-13.14	0.58	-12.84	0.54	13.43	0.61	-13.16	0.59		-9.97	0.3	-9.89	0.3	10.06	0.3	-9.98	0.3		-3.17	0.652993	-3.18	0.661891		1.89644		5.06644	5.07644
FEP_ILE76VAL	-0.8	0.19	-0.7	0.19	0.91	0.19	-0.82	0.19		-1.12	0.31	-1.08	0.31	1.17	0.32	-1.13	0.31		0.32	0.363593	0.31	0.363593		0.797746		0.477746	0.487746
FEP_ILE88ALA	-5.57	0.23	-5.49	0.22	5.65	0.23	-5.59	0.23		-10.4	0.29	-10.27	0.29	10.54	0.29	-10.45	0.29		4.83	0.370135	4.86	0.370135		3.99351		0.836495	0.866495
FEP_ILE88GLY	-3.74	0.19	-3.61	0.19	3.88	0.19	-3.76	0.19		-13.29	0.2	-13.08	0.2	13.49	0.22	-13.38	0.21		9.55	0.275862	9.62	0.283196		7.38751		2.16249	2.23249
FEP_ILE88LEU	-4.16	0.43	-4.01	0.42	4.31	0.44	-4.13	0.42		-3.9	0.33	-3.73	0.3	4.07	0.37	-3.87	0.34		-0.26	0.542033	-0.26	0.54037		0.298558		0.558558	0.558558
FEP_ILE88VAL	0.98	0.12	1.06	0.12	-0.9	0.12	0.97	0.12		-1.29	0.15	-1.22	0.16	1.36	0.15	-1.3	0.15		2.27	0.192094	2.27	0.192094		1.29693		0.973066	0.973066
FEP_ILE96ALA	-6.62	0.26	-6.49	0.25	6.75	0.27	-6.64	0.26		-10.43	0.27	-10.35	0.27	10.5	0.27	-10.45	0.27		3.81	0.374833	3.81	0.374833		3.19576		0.61424	0.61424
FEP_ILE96GLY	-5.28	0.5	-5.11	0.48	5.44	0.52	-5.3	0.5		-12.63	0.35	-12.41	0.34	12.84	0.38	-12.71	0.36		7.35	0.610328	7.41	0.616117		5.6917		1.6583	1.7183
FEP_ILE96VAL	-0.75	0.29	-0.67	0.28	0.83	0.3	-0.78	0.29		-1.34	0.23	-1.27	0.24	1.42	0.23	-1.36	0.24		0.59	0.370135	0.58	0.376431		0.898061		0.308061	0.318061
FEP_LEU14ALA	-2	0.31	-1.81	0.29	2.19	0.32	-2.03	0.31		-6.89	0.36	-6.79	0.35	6.98	0.36	-6.91	0.35		4.89	0.475079	4.88	0.467547		4.29206		0.597937	0.587937
FEP_LEU33GLN	-44.7	0.24	-44.64	0.25	44.77	0.23	-44.71	0.24		-45.55	0.35	-45.47	0.33	45.62	0.37	-45.56	0.35		0.85	0.424382	0.85	0.424382		1.29693		0.446934	0.446934
FEP_LEU89GLY	-0.53	0.54	-0.38	0.53	0.68	0.55	-0.56	0.54		-8.56	0.37	-8.28	0.39	8.84	0.35	-8.66	0.36		8.03	0.654599	8.1	0.648999		6.98863		1.04137	1.11137
FEP_LEU89THR	3.14	0.36	3.38	0.35	-2.89	0.36	3.1	0.36		0.61	0.41	0.87	0.38	-0.35	0.45	0.6	0.41		2.53	0.545619	2.5	0.545619		2.49594		0.0340592	0.00405919
FEP_LEU89VAL	2.11	0.28	2.28	0.27	-1.93	0.29	2.09	0.28		2.26	0.4	2.37	0.4	-2.14	0.39	2.25	0.4		-0.15	0.488262	-0.16	0.488262		0.298558		0.448558	0.458558
FEP_LEU95GLY	-2.89	0.29	-2.72	0.28	3.05	0.3	-2.9	0.29		-9.53	0.09	-9.31	0.08	9.76	0.11	-9.62	0.09		6.64	0.303645	6.72	0.303645		4.69332		1.94668	2.02668
FEP_PHE7LEU	3.28	0.32	3.42	0.32	-3.15	0.32	3.28	0.32		0.71	0.08	0.8	0.08	-0.63	0.09	0.7	0.09		2.57	0.329848	2.58	0.332415		4.59301		2.02301	2.01301
FEP_SER28ALA	-7.03	0.33	-6.87	0.36	7.19	0.31	-7.04	0.33		-6.71	0.23	-6.47	0.23	6.94	0.24	-6.72	0.23		-0.32	0.402244	-0.32	0.402244		-0.408427		0.0884267	0.0884267
FEP_SER28GLY	-7.9	0.44	-7.78	0.46	8.03	0.43	-7.9	0.45		-9.44	0.35	-9.23	0.35	9.65	0.36	-9.45	0.35		1.54	0.562228	1.55	0.570088		0.449031		1.09097	1.10097
FEP_SER85ALA	-7.71	0.24	-7.49	0.22	7.93	0.26	-7.73	0.24		-6.87	0.31	-6.69	0.32	7.04	0.29	-6.87	0.3		-0.84	0.392046	-0.86	0.384187		0.119423		0.959423	0.979423
FEP_SER91ALA	-5.93	0.12	-5.82	0.14	6.04	0.11	-5.93	0.12		-6.79	0.22	-6.57	0.22	7	0.23	-6.78	0.22		0.86	0.250599	0.85	0.250599		1.89644		1.03644	1.04644
FEP_SER92ALA	-3.03	0.2	-2.8	0.18	3.27	0.23	-3.06	0.22		-6.96	0.31	-6.72	0.31	7.19	0.31	-6.96	0.31		3.93	0.368917	3.9	0.380132		2.7945		1.1355	1.1055
FEP_THR100GLY	-3.61	0.19	-3.45	0.19	3.76	0.2	-3.61	0.19		-5.26	0.09	-5.05	0.09	5.48	0.11	-5.35	0.1		1.65	0.210238	1.74	0.214709		2.7945		1.1445	1.0545
FEP_THR105VAL	9.51	0.36	9.72	0.35	-9.31	0.37	9.5	0.37		6.53	0.33	6.78	0.32	-6.28	0.34	6.54	0.34		2.98	0.488365	2.96	0.502494		2.19738		0.782617	0.762617
FEP_THR16ALA	-3.54	0.17	-3.39	0.15	3.69	0.19	-3.55	0.17		-2.98	0.22	-2.75	0.21	3.22	0.23	-3	0.22		-0.56	0.278029	-0.55	0.278029		0.269896		0.829896	0.819896
FEP_THR16GLY	-3.47	0.21	-3.35	0.2	3.59	0.21	-3.49	0.21		-5.61	0.13	-5.22	0.12	5.99	0.16	-5.68	0.14		2.14	0.246982	2.19	0.252389		1.65759		0.482409	0.532409
FEP_THR16SER	5.34	0.3	5.53	0.23	-5.16	0.38	5.33	0.3		5.37	0.2	5.67	0.19	-5.07	0.22	5.36	0.21		-0.03	0.360555	-0.03	0.366197		1.6982		1.7282	1.7282
FEP_THR26ALA	-1.79	0.26	-1.67	0.27	1.9	0.25	-1.78	0.26		-3.13	0.1	-3	0.1	3.26	0.11	-3.14	0.1		1.34	0.278568	1.36	0.278568		1.89644		0.556437	0.536437
FEP_THR26ASN	-35.22	0.49	-34.96	0.48	35.48	0.51	-35.21	0.5		-37.41	0.18	-37.24	0.17	37.58	0.18	-37.42	0.17		2.19	0.522015	2.21	0.52811		1.28738		0.90262	0.92262
FEP_THR26GLN	-41.64	0.29	-41.44	0.29	41.84	0.29	-41.65	0.28		-42.85	0.17	-42.67	0.18	43.03	0.17	-42.82	0.18		1.21	0.336155	1.17	0.332866		1.7173		0.507303	0.547303
FEP_THR26GLY	-1.69	0.47	-1.44	0.46	1.93	0.49	-1.7	0.47		-5.37	0.09	-5.17	0.1	5.56	0.09	-5.41	0.1		3.68	0.478539	3.71	0.480521		1.49756		2.18244	2.21244
FEP_THR26SER	6.76	0.32	7.03	0.3	-6.48	0.34	6.75	0.32		5.74	0.14	5.94	0.14	-5.54	0.16	5.74	0.15		1.02	0.349285	1.01	0.353412		0.5589		0.4611	0.4511
FEP_THR26VAL	6.99	0.33	7.13	0.34	-6.85	0.33	6.99	0.34		6.21	0.29	6.28	0.28	-6.14	0.29	6.22	0.29		0.78	0.439318	0.77	0.446878		2.30725		1.52725	1.53725
FEP_THR6ALA	-2.39	0.13	-2.34	0.12	2.45	0.15	-2.4	0.14		-3.19	0.09	-3.05	0.08	3.33	0.09	-3.19	0.08		0.8	0.158114	0.79	0.161245		2.09707		1.29707	1.30707
FEP_THR6ASN	-36.83	0.6	-36.72	0.59	36.94	0.62	-36.82	0.6		-37.54	0.18	-37.33	0.17	37.75	0.19	-37.55	0.18		0.71	0.626418	0.73	0.626418		1.26827		0.558272	0.538272
FEP_THR6GLN	-42.29	0.25	-42.08	0.27	42.5	0.23	-42.26	0.25		-42.98	0.18	-42.79	0.19	43.18	0.18	-42.95	0.18		0.69	0.308058	0.69	0.308058		1.86778		1.17778	1.17778
FEP_THR6GLY	-3.45	0.2	-3.35	0.21	3.55	0.19	-3.46	0.2		-5.67	0.1	-5.36	0.08	5.97	0.16	-5.78	0.13		2.22	0.223607	2.32	0.238537		1.19901		1.02099	1.12099
FEP_THR6HID	-13.6	0.16	-13.49	0.16	13.7	0.16	-13.58	0.16		-13.95	0.09	-13.79	0.1	14.11	0.09	-13.98	0.09		0.35	0.183576	0.4	0.183576		2.64641		2.29641	2.24641
FEP_THR6SER	6.49	0.28	6.67	0.27	-6.31	0.29	6.48	0.27		5.93	0.14	6.11	0.12	-5.75	0.16	5.94	0.14		0.56	0.31305	0.54	0.304138		0.219738		0.340262	0.320262
FEP_THR79VAL	8.04	0.3	8.27	0.27	-7.82	0.33	8.05	0.3		6.4	0.3	6.6	0.26	-6.19	0.33	6.4	0.3		1.64	0.424264	1.65	0.424264		-0.298558		1.93856	1.94856
FEP_THR99VAL	3.92	0.18	4.03	0.18	-3.82	0.19	3.92	0.19		2.96	0.47	3.07	0.47	-2.84	0.47	2.96	0.47		0.96	0.503289	0.96	0.506952		2.69657		1.73657	1.73657
FEP_TRP94LEU	12.44	0.26	12.74	0.28	-12.13	0.25	12.42	0.27		10.91	0.17	11.11	0.18	-10.7	0.17	10.9	0.18		1.53	0.310644	1.52	0.3245		1.58833		0.058326	0.068326
FEP_TRP94PHE	11.18	0.35	11.37	0.35	-10.99	0.35	11.17	0.35		9.94	0.11	10.08	0.11	-9.8	0.11	9.93	0.11		1.24	0.366879	1.24	0.366879		1.05809		0.181912	0.181912
FEP_TRP94TYR	-0.45	0.23	-0.21	0.23	0.69	0.24	-0.46	0.22		-0.89	0.17	-0.67	0.19	1.11	0.17	-0.9	0.17		0.44	0.286007	0.44	0.278029		1.26827		0.828272	0.828272
FEP_TYR103PHE	12.71	0.31	13.04	0.32	-12.37	0.31	12.72	0.32		10.96	0.11	11.15	0.13	-10.77	0.1	10.96	0.11		1.75	0.328938	1.76	0.338378		0		1.75	1.76
FEP_TYR13ALA	8.7	0.3	8.91	0.34	-8.5	0.27	8.66	0.3		4.2	0.13	4.36	0.13	-4.05	0.14	4.17	0.12		4.5	0.326956	4.49	0.32311		3.29369		1.20631	1.19631
FEP_TYR13GLY	9.17	0.56	9.39	0.56	-8.95	0.57	9.15	0.56		1.73	0.29	2	0.28	-1.46	0.3	1.66	0.3		7.44	0.630635	7.49	0.635295		6.38913		1.05087	1.10087
FEP_TYR13PHE	11.69	0.2	11.84	0.18	-11.53	0.22	11.69	0.2		10.62	0.11	10.77	0.1	-10.46	0.12	10.62	0.12		1.07	0.228254	1.07	0.233238		0.408427		0.661573	0.661573
FEP_TYR17ALA	7.89	0.24	8	0.21	-7.78	0.27	7.89	0.24		5.3	0.07	5.5	0.09	-5.1	0.08	5.25	0.07		2.59	0.25	2.64	0.25		1.99675		0.593247	0.643247
FEP_TYR17GLY	8.77	0.32	8.85	0.31	-8.7	0.33	8.77	0.32		2.76	0.14	2.98	0.15	-2.55	0.14	2.69	0.13		6.01	0.349285	6.08	0.345398		4.02456		1.98544	2.05544
FEP_TYR17PHE	11.24	0.11	11.28	0.1	-11.2	0.12	11.24	0.11		10.87	0.12	10.96	0.11	-10.78	0.13	10.88	0.11		0.37	0.162788	0.36	0.155563		0.298558		0.0714425	0.0614425
FEP_TYR17SER	17.05	0.29	17.25	0.3	-16.85	0.28	17.05	0.29		13.85	0.31	14.13	0.3	-13.58	0.33	13.8	0.32		3.2	0.4245	3.25	0.431856		2.56521		0.634794	0.684794
FEP_TYR24PHE	12.04	0.14	12.22	0.14	-11.85	0.14	12.04	0.14		10.9	0.15	11.07	0.17	-10.72	0.14	10.91	0.15		1.14	0.205183	1.13	0.205183		0		1.14	1.13
FEP_TYR78PHE	11.91	0.34	11.98	0.33	-11.84	0.36	11.91	0.34		10.85	0.06	10.98	0.05	-10.72	0.07	10.85	0.06		1.06	0.345254	1.06	0.345254		1.39725		0.337249	0.337249
FEP_TYR97GLY	14.5	0.32	14.8	0.29	-14.2	0.36	14.41	0.33		2.51	0.19	2.79	0.21	-2.23	0.19	2.43	0.2		11.99	0.372156	11.98	0.385876		6.58976		5.40024	5.39024
FEP_VAL10ALA	-4.38	0.1	-4.34	0.1	4.43	0.09	-4.39	0.09		-8.99	0.19	-8.93	0.18	9.06	0.19	-9	0.19		4.61	0.214709	4.61	0.210238		3.394		1.216	1.216
FEP_VAL10THR	-2.9	0.07	-2.84	0.06	2.97	0.07	-2.91	0.06		-2.61	0.07	-2.5	0.07	2.72	0.06	-2.62	0.06		-0.29	0.0989949	-0.29	0.0848528		2.49594		2.78594	2.78594
FEP_VAL36ALA	-7.47	0.09	-7.43	0.09	7.52	0.09	-7.48	0.09		-9.16	0.1	-9.12	0.1	9.2	0.1	-9.17	0.1		1.69	0.134536	1.69	0.134536		1.29693		0.393066	0.393066
FEP_VAL36THR	-3.14	0.47	-3.08	0.47	3.2	0.47	-3.13	0.47		-2.58	0.12	-2.5	0.12	2.67	0.12	-2.6	0.12		-0.56	0.485077	-0.53	0.485077		1.09869		1.65869	1.62869
FEP_VAL45ALA	-5.99	0.19	-5.91	0.19	6.07	0.19	-6	0.19		-8.48	0.27	-8.41	0.27	8.55	0.27	-8.49	0.27		2.49	0.330151	2.49	0.330151		1.79612		0.693878	0.693878
FEP_VAL45THR	-1.92	0.1	-1.84	0.09	1.99	0.1	-1.92	0.09		-1.88	0.62	-1.82	0.62	1.93	0.63	-1.88	0.62		-0.04	0.628013	-0.04	0.626498		2.39563		2.43563	2.43563
	PROTOCOL H		AF3 MUTANT MODEL							TRIPEPTIDE ZXZ
FEP_HID18ASN	-21.19	0.3	-21.1	0.3	21.27	0.3	-21.2	0.3		-22.02	0.15	-21.83	0.16	22.21	0.16	-22.02	0.15		0.83	0.33541	0.82	0.33541		1.6767		0.846699	0.856699
FEP_ILE55THR	-1.79	0.58	-1.64	0.57	1.95	0.59	-1.81	0.58		-2.96	0.09	-2.82	0.1	3.1	0.08	-2.98	0.09		1.17	0.586941	1.17	0.586941		0.599503		0.570497	0.570497
FEP_ILE88LEU	-3.99	0.19	-3.84	0.19	4.13	0.18	-3.97	0.18		-2.99	0.19	-2.85	0.19	3.13	0.19	-2.97	0.19		-1	0.268701	-1	0.261725		0.298558		1.29856	1.29856
FEP_LEU33GLN	-45.52	0.24	-45.33	0.24	45.71	0.24	-45.52	0.24		-45.37	0.22	-45.22	0.23	45.53	0.22	-45.33	0.22		-0.15	0.325576	-0.19	0.325576		1.29693		1.44693	1.48693
FEP_PHE7LEU	4.46	0.49	4.68	0.44	-4.23	0.57	4.41	0.46		2.75	0.31	3.01	0.3	-2.49	0.32	2.74	0.31		1.71	0.579828	1.67	0.554707		4.59301		2.88301	2.92301
FEP_THR26ASN	-36.72	0.59	-36.37	0.6	37.08	0.58	-36.74	0.59		-38.3	0.3	-38.09	0.27	38.5	0.32	-38.3	0.29		1.58	0.661891	1.56	0.657419		1.28738		0.29262	0.27262
FEP_THR26SER	5.26	0.49	5.58	0.45	-4.94	0.52	5.24	0.49		4.2	0.28	4.57	0.24	-3.82	0.33	4.18	0.28		1.06	0.564358	1.06	0.564358		0.5589		0.5011	0.5011
FEP_THR6ASN	-38.66	0.2	-38.52	0.21	38.81	0.19	-38.65	0.19		-38.21	0.37	-37.99	0.36	38.43	0.38	-38.2	0.37		-0.45	0.420595	-0.45	0.415933		1.26827		1.71827	1.71827
FEP_THR6GLN	-40.14	0.42	-39.81	0.39	40.47	0.45	-40.04	0.43		-40.5	0.27	-40.11	0.26	40.88	0.28	-40.41	0.26		0.36	0.4993	0.37	0.502494		1.86778		1.50778	1.49778
FEP_THR6HIE	-17.34	0.31	-17.21	0.32	17.48	0.31	-17.33	0.31		-16.24	0.38	-15.94	0.38	16.54	0.39	-16.25	0.39		-1.1	0.490408	-1.08	0.498197		2.64641		3.74641	3.72641
FEP_THR6SER	4.87	0.18	5.01	0.15	-4.74	0.21	4.85	0.19		4.65	0.2	4.95	0.16	-4.36	0.25	4.63	0.2		0.22	0.269072	0.22	0.275862		0.219738		0.00026167	0.00026167
FEP_THR79VAL	8.07	0.21	8.22	0.19	-7.92	0.23	8.08	0.21		7.33	0.38	7.51	0.37	-7.15	0.39	7.34	0.38		0.74	0.434166	0.74	0.434166		-0.298558		1.03856	1.03856
FEP_THR99VAL	6.01	0.56	6.12	0.56	-5.91	0.56	6.02	0.56		2.81	1.19	2.9	1.17	-2.71	1.2	2.8	1.18		3.2	1.31518	3.22	1.30614		2.69657		0.503429	0.523429
FEP_TRP94LEU	12.43	0.29	12.57	0.3	-12.3	0.29	12.43	0.29		10.76	0.1	10.93	0.11	-10.6	0.1	10.76	0.11		1.67	0.306757	1.67	0.310161		1.58833		0.081674	0.081674

## Sheet: 1STN
	dGfep_protein									dGfep_tpt									ddG_calc					ddG_exp		AE
	dGzw	sem	dGf	sem	dGr	sem	dGbar	sem		dGzw	sem	dGf	sem	dGr	sem	dGbar	sem		ddGzw	sem	ddGbar	sem		ddG		zw	bar
	PROTOCOL H									TRIPEPTIDE ZXZ
FEP_ALA102GLY	1.02	0.11	1.04	0.11	-1	0.11	1.02	0.11		-0.62	0.1	-0.6	0.09	0.64	0.1	-0.62	0.1		1.64	0.155563	1.64	0.148661		1.3		0.34	0.34
FEP_ALA109GLY	1.53	0.16	1.55	0.16	-1.5	0.16	1.52	0.16		-0.71	0.13	-0.69	0.13	0.74	0.13	-0.71	0.13		2.24	0.226274	2.23	0.206155		1		1.24	1.23
FEP_ALA112GLY	-0.93	0.5	-0.89	0.5	0.97	0.5	-0.93	0.51		-0.48	0.08	-0.44	0.08	0.52	0.09	-0.49	0.08		-0.45	0.714213	-0.44	0.516236		0		0.45	0.44
FEP_ALA12GLY	1.85	0.07	1.87	0.07	-1.83	0.08	1.85	0.07		-1.2	0.16	-1.19	0.17	1.22	0.16	-1.21	0.16		3.05	0.0989949	3.06	0.174642		2.4		0.65	0.66
FEP_ALA130GLY	0.64	0.05	0.65	0.05	-0.64	0.05	0.64	0.05		-0.67	0.12	-0.64	0.11	0.69	0.12	-0.67	0.12		1.31	0.0707107	1.31	0.13		1.1		0.21	0.21
FEP_ALA132GLY	3.79	0.02	3.79	0.02	-3.79	0.02	3.79	0.02		-0.66	0.14	-0.62	0.13	0.7	0.14	-0.67	0.14		4.45	0.0282843	4.46	0.141421		3.7		0.75	0.76
FEP_ALA17GLY	0.97	0.15	1	0.15	-0.95	0.15	0.97	0.15		-0.75	0.21	-0.71	0.21	0.79	0.22	-0.76	0.21		1.72	0.212132	1.73	0.25807		0.3		1.42	1.43
FEP_ALA58GLY	3.59	0.14	3.6	0.14	-3.58	0.15	3.59	0.14		-0.9	0.16	-0.87	0.16	0.94	0.16	-0.91	0.16		4.49	0.19799	4.5	0.212603		2.6		1.89	1.9
FEP_ALA60GLY	0.2	0.07	0.21	0.07	-0.19	0.07	0.2	0.07		-1.1	0.17	-1.06	0.17	1.14	0.16	-1.1	0.17		1.3	0.0989949	1.3	0.183848		1.4		0.1	0.1
FEP_ALA69GLY	0.5	0.22	0.5	0.21	-0.49	0.22	0.5	0.22		-0.7	0.14	-0.65	0.14	0.74	0.13	-0.7	0.13		1.2	0.311127	1.2	0.255539		2		0.8	0.8
FEP_ALA90GLY	2.35	0.19	2.37	0.19	-2.32	0.19	2.35	0.19		-0.59	0.06	-0.55	0.06	0.62	0.06	-0.59	0.06		2.94	0.268701	2.94	0.199249		2		0.94	0.94
FEP_ALA94GLY	1.21	0.18	1.23	0.19	-1.2	0.18	1.21	0.18		-0.68	0.09	-0.66	0.08	0.7	0.09	-0.68	0.09		1.89	0.254558	1.89	0.201246		2.4		0.51	0.51
FEP_ASN100ALA	41.17	0.21	41.29	0.22	-41.06	0.21	41.16	0.21		34.64	0.5	34.76	0.5	-34.51	0.5	34.61	0.5		6.53	0.296985	6.55	0.54231		5.2		1.33	1.35
FEP_ASN100GLY	39.87	0.46	40.08	0.46	-39.66	0.45	39.85	0.45		33.25	0.3	33.51	0.29	-33	0.34	33.19	0.34		6.62	0.643506	6.66	0.564004		5.1		1.52	1.56
FEP_ASN118ALA	34.78	0.39	34.95	0.4	-34.61	0.38	34.77	0.39		34.09	0.12	34.3	0.12	-33.88	0.12	34.06	0.13		0.69	0.551543	0.71	0.411096		2.1		1.41	1.39
FEP_ASN118GLY	34.78	0.46	35.04	0.45	-34.51	0.46	34.77	0.46		32.99	0.13	33.21	0.14	-32.77	0.14	32.91	0.15		1.79	0.650538	1.86	0.483839		1.9		0.11	0.04
FEP_ASN119ALA	33.86	0.14	34.24	0.14	-33.48	0.21	33.65	0.18		34.43	0.2	34.57	0.21	-34.3	0.18	34.42	0.19		-0.57	0.228035	-0.77	0.261725		1.3		1.87	2.07
FEP_ASN119GLY	29.21	0.15	29.77	0.15	-28.64	0.16	28.84	0.16		33.65	0.34	33.94	0.35	-33.35	0.34	33.57	0.36		-4.44	0.219317	-4.73	0.393954		1.3		5.74	6.03
FEP_ASN138ALA	36.09	0.14	36.26	0.13	-35.93	0.17	36.08	0.15		34.39	0.11	34.52	0.11	-34.26	0.12	34.37	0.12		1.7	0.205183	1.71	0.192094		1.1		0.6	0.61
FEP_ASN138GLY	33.05	0.26	33.32	0.24	-32.78	0.28	33.01	0.26		32.1	0.1	32.25	0.1	-31.95	0.11	32.03	0.09		0.95	0.367696	0.98	0.275136		-0.1		1.05	1.08
FEP_ASN68ALA	34.42	0.21	34.48	0.23	-34.36	0.2	34.42	0.21		34.24	0.32	34.45	0.31	-34.02	0.33	34.18	0.33		0.18	0.296985	0.24	0.391152		0.5		0.32	0.26
FEP_ASN68GLY	33.01	0.23	33.08	0.2	-32.93	0.25	33	0.23		33.13	0.15	33.34	0.1	-32.92	0.22	33.07	0.19		-0.12	0.325269	-0.07	0.298329		0.5		0.62	0.57
FEP_GLN106ALA	40.3	0.24	40.45	0.24	-40.15	0.25	40.28	0.24		39.62	0.25	39.82	0.25	-39.43	0.25	39.57	0.25		0.68	0.339411	0.71	0.346554		-0.1		0.78	0.81
FEP_GLN106GLY	41.98	0.26	42.17	0.27	-41.78	0.27	41.96	0.26		38.94	0.54	39.11	0.58	-38.76	0.51	38.91	0.52		3.04	0.367696	3.05	0.581378		1.5		1.54	1.55
FEP_GLN123ALA	40.73	0.23	40.85	0.21	-40.61	0.25	40.7	0.22		40.39	0.15	40.62	0.14	-40.16	0.18	40.33	0.17		0.34	0.318277	0.37	0.278029		0.4		0.06	0.03
FEP_GLN123GLY	39.65	0.24	39.77	0.23	-39.53	0.25	39.62	0.24		39.42	0.28	39.62	0.27	-39.23	0.28	39.37	0.29		0.23	0.339411	0.25	0.376431		0.6		0.37	0.35
FEP_GLN131ALA	39.6	0.15	39.71	0.19	-39.48	0.11	39.59	0.12		38.37	0.1	38.51	0.12	-38.23	0.1	38.34	0.11		1.23	0.192094	1.25	0.162788		0.2		1.03	1.05
FEP_GLN131GLY	40.83	0.18	41	0.18	-40.67	0.2	40.8	0.19		37.81	0.23	38.1	0.24	-37.52	0.24	37.72	0.24		3.02	0.261725	3.08	0.306105		2.4		0.62	0.68
FEP_GLN30ALA	40.56	0.28	40.73	0.28	-40.4	0.29	40.46	0.29		40.02	0.2	40.27	0.18	-39.77	0.23	39.93	0.21		0.54	0.403113	0.53	0.35805		0.3		0.24	0.23
FEP_GLN30GLY	36.38	0.22	36.6	0.26	-36.17	0.2	36.26	0.23		35.3	0.24	35.82	0.27	-34.78	0.27	35.01	0.27		1.08	0.318277	1.25	0.354683		0.9		0.18	0.35
FEP_GLN80ALA	39.61	0.3	39.8	0.3	-39.43	0.31	39.52	0.31		38.74	0.21	38.86	0.22	-38.63	0.21	38.68	0.21		0.87	0.431393	0.84	0.374433		0.1		0.77	0.74
FEP_GLN80GLY	39.64	0.41	39.9	0.4	-39.38	0.42	39.55	0.41		37.87	0.25	38.07	0.24	-37.68	0.27	37.82	0.26		1.77	0.579828	1.73	0.485489		1.4		0.37	0.33
FEP_HID124ALA	10.56	0.24	10.65	0.24	-10.47	0.24	10.55	0.24		11.13	0.15	11.23	0.17	-11.03	0.14	11.13	0.15		-0.57	0.339411	-0.58	0.283019		-0.4		0.17	0.18
FEP_HID124GLY	11.05	0.3	11.2	0.3	-10.9	0.31	11.05	0.3		10.8	0.16	11	0.16	-10.6	0.16	10.76	0.17		0.25	0.424264	0.29	0.344819		0.5		0.25	0.21
FEP_HIE121ALA	19.06	0.28	19.24	0.28	-18.89	0.28	19.05	0.27		14.51	0.06	14.66	0.06	-14.36	0.06	14.5	0.06		4.55	0.388973	4.55	0.276586		3.1		1.45	1.45
FEP_HIE121GLY	17.88	0.43	18.09	0.42	-17.67	0.44	17.88	0.43		13.72	0.17	13.93	0.16	-13.51	0.18	13.68	0.18		4.16	0.608112	4.2	0.466154		4.2		0.04	8.88178e-16
FEP_HIE46ALA	20.27	0.38	20.5	0.34	-20.04	0.41	20.26	0.38		16.86	0.12	16.96	0.14	-16.77	0.11	16.84	0.12		3.41	0.537401	3.42	0.398497		0.5		2.91	2.92
FEP_HIE46GLY	17.66	0.56	18.06	0.6	-17.26	0.53	17.55	0.55		13.18	0.45	13.36	0.43	-13	0.47	13.15	0.46		4.48	0.78492	4.4	0.717008		0.4		4.08	4
FEP_HIE8ALA	13.99	0.21	14.04	0.21	-13.93	0.22	13.98	0.21		14.57	0.21	14.7	0.21	-14.44	0.2	14.56	0.2		-0.58	0.296985	-0.58	0.29		0.4		0.98	0.98
FEP_HIE8GLY	13.58	0.16	13.62	0.19	-13.55	0.13	13.58	0.16		13.24	0.17	13.43	0.17	-13.06	0.18	13.24	0.17		0.34	0.226274	0.34	0.233452		0.8		0.46	0.46
FEP_ILE139ALA	-7.69	0.21	-7.59	0.21	7.78	0.21	-7.69	0.2		-10.32	0.3	-10.21	0.29	10.43	0.32	-10.36	0.31		2.63	0.29	2.67	0.368917		3.5		0.87	0.83
FEP_ILE139GLY	-6.9	0.23	-6.73	0.24	7.07	0.23	-6.92	0.23		-10.56	0.21	-10.38	0.2	10.74	0.22	-10.61	0.22		3.66	0.325269	3.69	0.318277		4.4		0.74	0.71
FEP_ILE139VAL	-0.21	0.17	-0.13	0.16	0.29	0.18	-0.22	0.17		-1.4	0.21	-1.32	0.21	1.48	0.21	-1.4	0.21		1.19	0.240416	1.18	0.270185		1.5		0.31	0.32
FEP_ILE15ALA	-8.02	0.2	-7.94	0.2	8.11	0.2	-8.03	0.19		-10.68	0.12	-10.58	0.12	10.77	0.12	-10.7	0.12		2.66	0.275862	2.67	0.224722		2.7		0.04	0.03
FEP_ILE15GLY	-7.64	0.35	-7.51	0.35	7.78	0.35	-7.67	0.35		-10.37	0.5	-10.25	0.51	10.48	0.49	-10.38	0.5		2.73	0.494975	2.71	0.610328		3.3		0.57	0.59
FEP_ILE15VAL	-0.88	0.25	-0.84	0.25	0.92	0.25	-0.87	0.25		-1.29	0.13	-1.22	0.13	1.36	0.12	-1.3	0.12		0.41	0.353553	0.43	0.277308		0.8		0.39	0.37
FEP_ILE18ALA	-7.49	0.28	-7.39	0.27	7.58	0.29	-7.51	0.28		-10.38	0.26	-10.31	0.27	10.45	0.26	-10.38	0.26		2.89	0.39598	2.87	0.382099		2.5		0.39	0.37
FEP_ILE18GLY	-7.29	0.61	-7.13	0.6	7.44	0.62	-7.32	0.61		-11.04	0.34	-10.8	0.33	11.29	0.36	-11.14	0.35		3.75	0.86267	3.82	0.703278		2.5		1.25	1.32
FEP_ILE18VAL	-1.1	0.12	-1.06	0.12	1.15	0.13	-1.11	0.12		-1.36	0.17	-1.28	0.17	1.44	0.16	-1.37	0.16		0.26	0.169706	0.26	0.2		1.1		0.84	0.84
FEP_ILE72ALA	-4.07	0.26	-3.96	0.25	4.18	0.26	-4.09	0.26		-10.45	0.11	-10.35	0.11	10.55	0.12	-10.46	0.11		6.38	0.367696	6.37	0.282312		5.1		1.28	1.27
FEP_ILE72VAL	-0.4	0.2	-0.36	0.2	0.44	0.21	-0.41	0.2		-1.59	0.11	-1.51	0.1	1.66	0.11	-1.59	0.11		1.19	0.282843	1.18	0.228254		1.8		0.61	0.62
FEP_ILE92ALA	-3.74	0.3	-3.65	0.29	3.83	0.3	-3.76	0.3		-10.09	0.09	-10.02	0.09	10.17	0.08	-10.1	0.09		6.35	0.424264	6.34	0.313209		4		2.35	2.34
FEP_ILE92VAL	-0.58	0.23	-0.51	0.23	0.65	0.23	-0.59	0.23		-1.55	0.07	-1.49	0.07	1.61	0.06	-1.56	0.07		0.97	0.325269	0.97	0.240416		0.5		0.47	0.47
FEP_LEU103ALA	-0.41	0.46	-0.29	0.45	0.53	0.47	-0.44	0.46		-7.25	0.16	-7.11	0.15	7.39	0.17	-7.3	0.16		6.84	0.650538	6.86	0.487032		4.6		2.24	2.26
FEP_LEU108ALA	1.08	0.28	1.22	0.27	-0.93	0.3	1.07	0.28		-7.01	0.16	-6.88	0.16	7.14	0.16	-7.04	0.16		8.09	0.39598	8.11	0.32249		5.8		2.29	2.31
FEP_LEU125ALA	-0.16	0.33	0	0.33	0.32	0.33	-0.19	0.33		-6.79	0.15	-6.69	0.15	6.89	0.16	-6.81	0.15		6.63	0.46669	6.62	0.362491		4.9		1.73	1.72
FEP_LEU137ALA	-4.72	0.17	-4.58	0.17	4.87	0.17	-4.75	0.17		-6.88	0.18	-6.75	0.19	7	0.17	-6.91	0.17		2.16	0.240416	2.16	0.240416		2.3		0.14	0.14
FEP_LEU137GLY	-3.53	0.31	-3.38	0.32	3.68	0.31	-3.56	0.31		-6.57	0.18	-6.44	0.18	6.69	0.18	-6.59	0.18		3.04	0.438406	3.03	0.358469		4.6		1.56	1.57
FEP_LEU14ALA	-4.12	0.2	-3.99	0.19	4.25	0.2	-4.16	0.2		-6.95	0.15	-6.84	0.14	7.06	0.16	-6.98	0.15		2.83	0.282843	2.82	0.25		2.3		0.53	0.52
FEP_LEU14GLY	-2.77	0.33	-2.59	0.32	2.95	0.34	-2.82	0.33		-7.46	0.16	-7.34	0.16	7.58	0.16	-7.48	0.16		4.69	0.46669	4.66	0.366742		3.7		0.99	0.96
FEP_LEU25ALA	-3.31	0.24	-3.13	0.22	3.48	0.25	-3.35	0.24		-6.5	0.24	-6.41	0.25	6.6	0.24	-6.52	0.24		3.19	0.339411	3.17	0.339411		2.7		0.49	0.47
FEP_LEU25GLY	-1.99	0.54	-1.71	0.54	2.27	0.54	-2.09	0.54		-6.89	0.29	-6.71	0.29	7.07	0.29	-6.96	0.3		4.9	0.763675	4.87	0.617738		4.5		0.4	0.37
FEP_LEU36ALA	-3.54	0.58	-3.34	0.58	3.74	0.58	-3.56	0.58		-6.88	0.25	-6.76	0.27	6.99	0.23	-6.89	0.25		3.34	0.820244	3.33	0.631585		3.5		0.16	0.17
FEP_LEU36GLY	-2.92	0.89	-2.68	0.88	3.15	0.9	-2.94	0.9		-7.29	0.34	-7.18	0.34	7.4	0.33	-7.31	0.34		4.37	1.26574	4.37	0.962081		5.3		0.93	0.93
FEP_LEU37ALA	-2.58	0.34	-2.39	0.34	2.78	0.35	-2.64	0.35		-6.73	0.17	-6.59	0.16	6.86	0.2	-6.77	0.19		4.15	0.487955	4.13	0.398246		1.7		2.45	2.43
FEP_LEU37GLY	0.98	0.4	1.18	0.4	-0.78	0.4	0.93	0.4		-6.85	0.4	-6.63	0.4	7.08	0.4	-6.93	0.41		7.83	0.565685	7.86	0.5728		3.8		4.03	4.06
FEP_LEU38ALA	-3.05	0.25	-2.91	0.26	3.19	0.25	-3.07	0.26		-6.71	0.22	-6.59	0.21	6.83	0.23	-6.73	0.22		3.66	0.360694	3.66	0.340588		1.7		1.96	1.96
FEP_LEU38GLY	-3.44	0.37	-3.25	0.37	3.63	0.37	-3.48	0.37		-9.41	0.25	-9.22	0.25	9.59	0.25	-9.45	0.25		5.97	0.523259	5.97	0.446542		0.6		5.37	5.37
FEP_LEU7ALA	-6.31	0.45	-6.15	0.43	6.47	0.48	-6.36	0.47		-6.88	0.15	-6.77	0.16	6.99	0.15	-6.9	0.15		0.57	0.650692	0.54	0.493356		1.6		1.03	1.06
FEP_LEU7GLY	-6.91	0.72	-6.64	0.72	7.19	0.72	-7	0.72		-7.91	0.3	-7.77	0.28	8.06	0.31	-7.95	0.3		1	1.01823	0.95	0.78		1.5		0.5	0.55
FEP_LEU89ALA	-2.36	0.3	-2.2	0.29	2.52	0.31	-2.37	0.3		-7.27	0.26	-7.15	0.25	7.39	0.26	-7.29	0.26		4.91	0.424264	4.92	0.396989		2.6		2.31	2.32
FEP_LEU89GLY	-1.61	0.4	-1.44	0.4	1.78	0.4	-1.62	0.4		-8.12	0.35	-7.91	0.35	8.33	0.34	-8.19	0.35		6.51	0.565685	6.57	0.531507		3.2		3.31	3.37
FEP_MET26ALA	2.05	0.15	2.19	0.15	-1.91	0.16	2.01	0.16		-0.67	0.12	-0.56	0.12	0.78	0.13	-0.69	0.12		2.72	0.219317	2.7	0.2		1.5		1.22	1.2
FEP_MET26GLY	2.14	0.13	2.19	0.13	-2.09	0.13	2.13	0.13		-1.38	0.16	-1.24	0.16	1.52	0.17	-1.43	0.16		3.52	0.183848	3.56	0.206155		2.2		1.32	1.36
FEP_MET32ALA	2.66	0.2	2.84	0.21	-2.48	0.2	2.62	0.21		-0.62	0.15	-0.53	0.14	0.71	0.15	-0.64	0.15		3.28	0.29	3.26	0.25807		1.7		1.58	1.56
FEP_MET32GLY	2.99	0.22	3.14	0.25	-2.84	0.2	2.96	0.21		-1.97	0.22	-1.7	0.23	2.23	0.25	-2.08	0.23		4.96	0.304138	5.04	0.311448		2.4		2.56	2.64
FEP_MET65ALA	3.64	0.12	3.79	0.12	-3.5	0.12	3.62	0.12		-0.54	0.11	-0.44	0.12	0.64	0.11	-0.56	0.11		4.18	0.169706	4.18	0.162788		2		2.18	2.18
FEP_MET65GLY	5.21	0.23	5.44	0.23	-4.98	0.24	5.17	0.23		-0.79	0.47	-0.51	0.46	1.06	0.48	-0.9	0.49		6	0.325269	6.07	0.541295		4.6		1.4	1.47
FEP_MET98ALA	5.57	0.35	5.78	0.36	-5.37	0.34	5.53	0.36		-0.62	0.08	-0.48	0.08	0.75	0.09	-0.65	0.09		6.19	0.502096	6.18	0.37108		4.6		1.59	1.58
FEP_MET98GLY	5.39	0.39	5.74	0.36	-5.05	0.43	5.36	0.39		-1.05	0.15	-0.89	0.16	1.21	0.16	-1.11	0.16		6.44	0.551543	6.47	0.421545		4.5		1.94	1.97
FEP_PHE34ALA	0.31	0.45	0.52	0.44	-0.1	0.46	0.31	0.45		-5.01	0.13	-4.87	0.12	5.15	0.14	-5.04	0.13		5.32	0.636396	5.35	0.468402		3.7		1.62	1.65
FEP_PHE61ALA	-3.17	0.34	-3.07	0.34	3.27	0.33	-3.17	0.34		-6.14	0.26	-5.97	0.26	6.31	0.25	-6.19	0.25		2.97	0.480833	3.02	0.422019		2.3		0.67	0.72
FEP_PHE61GLY	-2.18	0.24	-2.09	0.22	2.27	0.26	-2.19	0.25		-7.45	0.26	-7.22	0.26	7.67	0.26	-7.51	0.26		5.27	0.346554	5.32	0.360694		4.8		0.47	0.52
FEP_PHE76ALA	1.94	0.59	2.13	0.6	-1.75	0.58	1.91	0.59		-5.67	0.21	-5.49	0.21	5.85	0.21	-5.72	0.21		7.61	0.834386	7.63	0.626259		4		3.61	3.63
FEP_PHE76GLY	2.04	0.89	2.36	0.84	-1.72	0.93	1.96	0.9		-6.3	0.34	-6.11	0.36	6.49	0.34	-6.34	0.34		8.34	1.26574	8.3	0.962081		4.7		3.64	3.6
FEP_SER128ALA	-7.9	0.51	-7.55	0.53	8.26	0.49	-7.91	0.51		-6.91	0.41	-6.65	0.45	7.17	0.36	-6.9	0.4		-0.99	0.721249	-1.01	0.648151		-0.7		0.29	0.31
FEP_SER128GLY	-5.49	0.58	-5.15	0.58	5.82	0.59	-5.47	0.58		-6.72	0.41	-6.43	0.43	7.02	0.39	-6.71	0.41		1.23	0.820244	1.24	0.710282		1.6		0.37	0.36
FEP_SER59ALA	-7.62	0.73	-7.53	0.76	7.71	0.71	-7.63	0.74		-7.28	0.48	-7.1	0.53	7.46	0.43	-7.3	0.48		-0.34	1.03947	-0.33	0.882043		-0.4		0.06	0.07
FEP_SER59GLY	-6.96	0.34	-6.89	0.33	7.04	0.35	-6.96	0.34		-8.69	0.47	-8.49	0.49	8.88	0.45	-8.7	0.47		1.73	0.480833	1.74	0.580086		1.1		0.63	0.64
FEP_THR120ALA	-0.01	0.25	0.19	0.27	0.2	0.25	-0.02	0.26		-3.01	0.25	-2.78	0.23	3.24	0.26	-3.01	0.25		3	0.360694	2.99	0.360694		1.2		1.8	1.79
FEP_THR120GLY	-1.53	0.55	-1.22	0.52	1.85	0.58	-1.55	0.55		-3.98	0.23	-3.58	0.2	4.39	0.26	-4.02	0.23		2.45	0.777817	2.47	0.596154		2.1		0.35	0.37
FEP_THR120VAL	12.76	0.37	12.98	0.35	-12.54	0.39	12.76	0.38		6.83	0.22	6.99	0.18	-6.67	0.26	6.82	0.22		5.93	0.530377	5.94	0.43909		1.8		4.13	4.14
FEP_THR13ALA	-5.07	0.2	-4.91	0.19	5.24	0.2	-5.1	0.2		-3.28	0.23	-3.03	0.21	3.54	0.25	-3.29	0.24		-1.79	0.282843	-1.81	0.31241		0.7		2.49	2.51
FEP_THR13GLY	-5.05	0.19	-4.83	0.18	5.27	0.2	-5.06	0.19		-5.18	0.5	-4.89	0.5	5.47	0.5	-5.22	0.51		0.13	0.268701	0.16	0.544243		1.1		0.97	0.94
FEP_THR13VAL	6.26	0.07	6.36	0.08	-6.16	0.07	6.27	0.07		6.94	0.14	7.09	0.13	-6.79	0.15	6.95	0.14		-0.68	0.0989949	-0.68	0.156525		0.4		1.08	1.08
FEP_THR22ALA	-1.06	0.66	-0.76	0.64	1.36	0.67	-1.09	0.65		-2.62	0.24	-2.32	0.21	2.92	0.28	-2.62	0.25		1.56	0.926337	1.53	0.696419		1.6		0.04	0.07
FEP_THR22GLY	-1.1	0.57	-0.72	0.58	1.49	0.56	-1.13	0.57		-3.75	0.35	-3.43	0.3	4.07	0.39	-3.74	0.34		2.65	0.806102	2.61	0.663702		2.4		0.25	0.21
FEP_THR22VAL	10.73	0.64	10.98	0.64	-10.48	0.65	10.74	0.64		7.04	0.51	7.17	0.51	-6.9	0.52	7.04	0.52		3.69	0.905097	3.7	0.824621		0.9		2.79	2.8
FEP_THR33ALA	-2.49	0.34	-2.35	0.32	2.62	0.36	-2.5	0.34		-3.1	0.15	-2.86	0.11	3.34	0.19	-3.1	0.16		0.61	0.480833	0.6	0.375766		1.4		0.79	0.8
FEP_THR33GLY	-1.18	0.34	-1.06	0.33	1.31	0.35	-1.19	0.34		-3.74	0.23	-3.52	0.23	3.97	0.24	-3.75	0.22		2.56	0.480833	2.56	0.404969		2.5		0.06	0.06
FEP_THR33VAL	6.18	0.25	6.34	0.23	-6.03	0.27	6.19	0.25		7.16	0.14	7.24	0.13	-7.08	0.14	7.17	0.14		-0.98	0.353553	-0.98	0.286531		-0.4		0.58	0.58
FEP_THR41ALA	2.32	0.5	2.53	0.49	-2.11	0.52	2.31	0.51		2.82	0.09	2.93	0.09	-2.71	0.09	2.81	0.09		-0.5	0.714213	-0.5	0.51788		0		0.5	0.5
FEP_THR41GLY	0.72	0.43	1.05	0.42	-0.38	0.46	0.72	0.43		-1.88	0.19	-1.6	0.16	2.16	0.22	-1.97	0.22		2.6	0.608112	2.69	0.483011		2		0.6	0.69
FEP_THR41VAL	10.07	0.99	10.17	0.99	-9.96	1	10.08	1		10.39	0.31	10.47	0.31	-10.31	0.32	10.39	0.31		-0.32	1.40716	-0.31	1.04695		-0.8		0.48	0.49
FEP_THR44ALA	-2.62	0.32	-2.52	0.32	2.72	0.32	-2.62	0.33		-3.24	0.09	-3.14	0.09	3.33	0.1	-3.24	0.09		0.62	0.459674	0.62	0.342053		0.4		0.22	0.22
FEP_THR44GLY	-1.6	0.31	-1.44	0.31	1.76	0.31	-1.6	0.31		-4.28	0.25	-4.07	0.22	4.48	0.28	-4.31	0.26		2.68	0.438406	2.71	0.404599		0.6		2.08	2.11
FEP_THR44VAL	6.31	0.37	6.41	0.38	-6.2	0.36	6.3	0.37		6.21	0.25	6.3	0.24	-6.11	0.26	6.21	0.25		0.1	0.523259	0.09	0.446542		-0.1		0.2	0.19
FEP_THR62ALA	-5.68	0.6	-5.47	0.59	5.9	0.61	-5.69	0.6		-3.53	0.14	-3.25	0.14	3.82	0.15	-3.55	0.15		-2.15	0.848528	-2.14	0.618466		2.4		4.55	4.54
FEP_THR62GLY	-4.28	0.41	-4.03	0.43	4.53	0.39	-4.33	0.41		-4.63	0.41	-4.23	0.36	5.04	0.48	-4.72	0.43		0.35	0.579828	0.39	0.594138		3.5		3.15	3.11
FEP_THR62VAL	3.94	0.47	4.06	0.47	-3.83	0.47	3.95	0.47		6.93	0.16	7.06	0.14	-6.8	0.18	6.93	0.16		-2.99	0.66468	-2.98	0.496488		0.2		3.19	3.18
FEP_THR82ALA	-3.37	0.27	-3.23	0.26	3.51	0.29	-3.38	0.27		-3.26	0.09	-3.14	0.08	3.39	0.1	-3.27	0.09		-0.11	0.381838	-0.11	0.284605		0.9		1.01	1.01
FEP_THR82GLY	-2.75	0.33	-2.63	0.34	2.87	0.33	-2.75	0.33		-4.02	0.13	-3.88	0.12	4.16	0.16	-4.05	0.15		1.27	0.46669	1.3	0.362491		2		0.73	0.7
FEP_THR82VAL	5.68	0.3	5.69	0.31	-5.66	0.3	5.67	0.3		6.11	0.23	6.25	0.22	-5.98	0.24	6.12	0.23		-0.43	0.424264	-0.45	0.378021		-0.2		0.23	0.25
FEP_TYR113ALA	4.56	0.15	4.63	0.15	-4.49	0.15	4.55	0.15		4.39	0.13	4.58	0.13	-4.19	0.13	4.36	0.13		0.17	0.212132	0.19	0.198494		0		0.17	0.19
FEP_TYR113GLY	4.85	0.17	4.97	0.17	-4.72	0.17	4.83	0.16		4.03	0.22	4.27	0.26	-3.8	0.19	3.96	0.21		0.82	0.233452	0.87	0.264008		0.3		0.52	0.57
FEP_TYR113LEU	11.76	0.12	11.78	0.12	-11.75	0.12	11.75	0.12		11.45	0.12	11.64	0.12	-11.27	0.12	11.45	0.12		0.31	0.169706	0.3	0.169706		-0.2		0.51	0.5
FEP_TYR113PHE	11.66	0.31	11.78	0.32	-11.54	0.31	11.65	0.31		11.83	0.27	12.18	0.29	-11.49	0.26	11.86	0.28		-0.17	0.438406	-0.21	0.417732		0		0.17	0.21
FEP_TYR115ALA	6.54	0.16	6.66	0.17	-6.42	0.17	6.52	0.16		6.35	0.59	6.53	0.57	-6.16	0.6	6.31	0.6		0.19	0.226274	0.21	0.620967		0.3		0.11	0.09
FEP_TYR115GLY	6.71	0.85	6.89	0.88	-6.52	0.83	6.67	0.86		5.92	0.56	6.17	0.53	-5.67	0.6	5.89	0.57		0.79	1.20917	0.78	1.03175		0.7		0.09	0.08
FEP_TYR115LEU	12.14	0.19	12.25	0.23	-12.03	0.16	12.13	0.2		11.39	0.14	11.5	0.15	-11.28	0.13	11.39	0.14		0.75	0.275862	0.74	0.244131		0.3		0.45	0.44
FEP_TYR115PHE	14.43	0.5	14.76	0.5	-14.1	0.5	14.44	0.49		14.01	0.48	14.34	0.46	-13.68	0.5	14.04	0.47		0.42	0.700071	0.4	0.67897		0.1		0.32	0.3
FEP_TYR27ALA	12.17	0.39	12.49	0.38	-11.84	0.41	12.18	0.4		5.36	0.13	5.49	0.14	-5.24	0.13	5.34	0.14		6.81	0.558659	6.84	0.423792		2.8		4.01	4.04
FEP_TYR27GLY	14.2	0.52	14.58	0.53	-13.81	0.52	14.19	0.53		4.36	0.25	4.59	0.26	-4.14	0.25	4.3	0.26		9.84	0.742496	9.89	0.590339		5.1		4.74	4.79
FEP_TYR27LEU	17.1	0.39	17.32	0.39	-16.87	0.4	17.11	0.39		12.8	0.15	12.94	0.15	-12.66	0.15	12.81	0.15		4.3	0.551543	4.3	0.417852		1.5		2.8	2.8
FEP_TYR27PHE	13.51	0.19	13.66	0.17	-13.36	0.21	13.53	0.19		11.18	0.07	11.25	0.07	-11.1	0.08	11.18	0.06		2.33	0.268701	2.35	0.199249		0.6		1.73	1.75
FEP_TYR54ALA	8.89	0.64	9.06	0.63	-8.72	0.65	8.87	0.64		6.38	0.24	6.51	0.22	-6.25	0.26	6.38	0.24		2.51	0.905097	2.49	0.68352		2.2		0.31	0.29
FEP_TYR54GLY	7.37	0.4	7.69	0.37	-7.05	0.44	7.27	0.41		3.62	0.29	3.86	0.29	-3.38	0.28	3.57	0.29		3.75	0.5728	3.7	0.502195		1.9		1.85	1.8
FEP_TYR54LEU	15.55	0.27	15.63	0.29	-15.46	0.25	15.55	0.28		12.73	0.15	12.87	0.16	-12.58	0.14	12.72	0.15		2.82	0.388973	2.83	0.317648		3.4		0.58	0.57
FEP_TYR54PHE	11.33	0.09	11.4	0.09	-11.27	0.08	11.33	0.09		11.05	0.07	11.16	0.06	-10.94	0.08	11.06	0.07		0.28	0.127279	0.27	0.114018		0.5		0.22	0.23
FEP_TYR85ALA	6.65	0.31	6.75	0.32	-6.55	0.3	6.64	0.31		5.72	0.28	5.96	0.3	-5.49	0.27	5.66	0.28		0.93	0.438406	0.98	0.417732		0.4		0.53	0.58
FEP_TYR85GLY	5.03	0.42	5.21	0.44	-4.85	0.41	5	0.42		5.07	0.23	5.26	0.24	-4.88	0.23	5.02	0.23		-0.04	0.59397	-0.02	0.478853		1		1.04	1.02
FEP_TYR85LEU	12.07	0.15	12.14	0.14	-12	0.16	12.06	0.15		12.03	0.16	12.14	0.18	-11.92	0.15	12.02	0.16		0.04	0.212132	0.04	0.219317		0.1		0.06	0.06
FEP_TYR85PHE	14.45	0.54	14.75	0.56	-14.16	0.52	14.46	0.54		14.46	0.5	14.81	0.5	-14.12	0.49	14.47	0.5		-0.01	0.763675	-0.01	0.735935		0		0.01	0.01
FEP_TYR91ALA	18.4	1.08	18.73	1.05	-18.07	1.1	18.38	1.08		5.68	0.19	5.93	0.19	-5.43	0.2	5.63	0.19		12.72	1.52735	12.75	1.09659		5.3		7.42	7.45
FEP_TYR91LEU	23.06	0.79	23.36	0.76	-22.76	0.83	23.06	0.79		11.64	0.25	11.75	0.26	-11.53	0.25	11.63	0.25		11.42	1.11723	11.43	0.828613		3.9		7.52	7.53
FEP_TYR91PHE	18.83	0.49	19.05	0.5	-18.62	0.49	18.81	0.5		10.99	0.12	11.19	0.11	-10.79	0.13	10.97	0.12		7.84	0.700071	7.84	0.514198		2.4		5.44	5.44
FEP_TYR93GLY	17.18	0.49	17.5	0.46	-16.87	0.51	17.16	0.49		5.71	0.58	5.99	0.59	-5.44	0.57	5.65	0.58		11.47	0.692965	11.51	0.759276		2		9.47	9.51
FEP_TYR93LEU	18.36	0.22	18.58	0.22	-18.14	0.22	18.37	0.21		11.9	0.17	12.06	0.18	-11.75	0.17	11.9	0.17		6.46	0.304138	6.47	0.270185		4.5		1.96	1.97
FEP_TYR93PHE	14.34	0.27	14.45	0.27	-14.22	0.28	14.34	0.27		10.94	0.08	10.99	0.08	-10.88	0.08	10.94	0.08		3.4	0.381838	3.4	0.281603		2		1.4	1.4
FEP_VAL104ALA	-6.45	0.23	-6.41	0.23	6.49	0.23	-6.46	0.23		-8.65	0.13	-8.59	0.13	8.7	0.12	-8.65	0.12		2.2	0.325269	2.19	0.259422		2.9		0.7	0.71
FEP_VAL104THR	1.47	0.34	1.59	0.33	-1.35	0.36	1.47	0.34		-2.02	0.11	-1.95	0.11	2.08	0.12	-2.03	0.12		3.49	0.480833	3.5	0.360555		2.5		0.99	1
FEP_VAL111ALA	-4.7	0.33	-4.63	0.33	4.77	0.34	-4.7	0.33		-8.92	0.11	-8.84	0.11	8.99	0.11	-8.93	0.11		4.22	0.46669	4.23	0.347851		4.2		0.02	0.03
FEP_VAL111GLY	-2.43	0.27	-2.38	0.26	2.47	0.28	-2.43	0.27		-9.53	0.14	-9.42	0.15	9.65	0.15	-9.54	0.15		7.1	0.381838	7.11	0.308869		4.9		2.2	2.21
FEP_VAL111THR	-2.42	1.16	-2.33	1.17	2.5	1.14	-2.41	1.16		-1.89	0.08	-1.77	0.09	2.01	0.08	-1.89	0.08		-0.53	1.64049	-0.52	1.16276		2.3		2.83	2.82
FEP_VAL114ALA	-8.4	0.19	-8.32	0.19	8.47	0.18	-8.4	0.18		-8.33	0.05	-8.26	0.06	8.39	0.05	-8.34	0.05		-0.07	0.261725	-0.06	0.186815		0		0.07	0.06
FEP_VAL114GLY	-8.59	0.48	-8.43	0.46	8.75	0.5	-8.6	0.48		-8.91	0.06	-8.83	0.06	9	0.06	-8.93	0.06		0.32	0.678823	0.33	0.483735		0.2		0.12	0.13
FEP_VAL114THR	-0.04	0.23	0.09	0.22	0.17	0.24	-0.05	0.23		-1.95	0.12	-1.84	0.13	2.06	0.11	-1.96	0.12		1.91	0.325269	1.91	0.259422		0.3		1.61	1.61
FEP_VAL23ALA	-4.52	0.26	-4.47	0.26	4.58	0.26	-4.53	0.26		-7.99	0.21	-7.92	0.22	8.06	0.21	-8	0.21		3.47	0.367696	3.47	0.334215		2.9		0.57	0.57
FEP_VAL23GLY	-2.22	0.38	-2.17	0.38	2.28	0.37	-2.23	0.38		-8.31	0.24	-8.23	0.22	8.39	0.27	-8.31	0.26		6.09	0.537401	6.08	0.460435		5.6		0.49	0.48
FEP_VAL23THR	4.47	0.22	4.54	0.2	-4.39	0.23	4.47	0.22		0.16	0.47	0.26	0.46	-0.05	0.47	0.16	0.46		4.31	0.311127	4.31	0.509902		3.2		1.11	1.11
FEP_VAL39ALA	-5.43	0.2	-5.37	0.21	5.5	0.2	-5.44	0.2		-8.41	0.24	-8.36	0.24	8.46	0.24	-8.42	0.24		2.98	0.282843	2.98	0.31241		2.2		0.78	0.78
FEP_VAL39GLY	-1.67	0.47	-1.56	0.46	1.77	0.47	-1.68	0.47		-8.56	0.42	-8.43	0.42	8.7	0.43	-8.59	0.43		6.89	0.66468	6.91	0.637024		4.7		2.19	2.21
FEP_VAL39THR	0.54	0.67	0.63	0.68	-0.46	0.67	0.54	0.67		-1.46	0.62	-1.34	0.62	1.58	0.63	-1.47	0.63		2	0.947523	2.01	0.919674		1.3		0.7	0.71
FEP_VAL51ALA	-8.96	0.29	-8.9	0.28	9.02	0.29	-8.97	0.29		-8.76	0.06	-8.71	0.05	8.81	0.06	-8.77	0.06		-0.2	0.410122	-0.2	0.296142		0.3		0.5	0.5
FEP_VAL51GLY	-8.32	0.17	-8.25	0.17	8.4	0.16	-8.33	0.17		-9.81	0.15	-9.68	0.14	9.94	0.16	-9.85	0.15		1.49	0.240416	1.52	0.226716		0.4		1.09	1.12
FEP_VAL51THR	-1.75	0.15	-1.68	0.16	1.82	0.14	-1.76	0.15		-2.34	0.14	-2.25	0.14	2.43	0.14	-2.34	0.13		0.59	0.212132	0.58	0.198494		-0.2		0.79	0.78
FEP_VAL66ALA	-4.78	0.24	-4.74	0.24	4.82	0.25	-4.79	0.25		-7.25	0.16	-7.18	0.16	7.33	0.15	-7.26	0.16		2.47	0.346554	2.47	0.296816		2.2		0.27	0.27
FEP_VAL66GLY	-3.5	0.28	-3.42	0.29	3.58	0.28	-3.51	0.28		-8.63	0.24	-8.45	0.23	8.81	0.25	-8.68	0.25		5.13	0.39598	5.17	0.375366		4.4		0.73	0.77
FEP_VAL66THR	-3.38	0.22	-3.29	0.22	3.46	0.23	-3.37	0.22		-1.25	0.67	-1.13	0.66	1.37	0.67	-1.26	0.67		-2.13	0.311127	-2.11	0.705195		1.4		3.53	3.51
FEP_VAL74ALA	-5.48	0.33	-5.39	0.33	5.57	0.33	-5.48	0.33		-8	0.27	-7.93	0.27	8.07	0.26	-8.01	0.27		2.52	0.46669	2.53	0.42638		3.1		0.58	0.57
FEP_VAL74THR	5.03	0.25	5.12	0.24	-4.95	0.25	5.03	0.25		-0.14	0.74	-0.03	0.75	0.24	0.73	-0.15	0.74		5.17	0.353553	5.18	0.781089		3.8		1.37	1.38
FEP_VAL99ALA	-4.25	0.39	-4.18	0.38	4.32	0.4	-4.26	0.39		-8.72	0.22	-8.65	0.22	8.78	0.22	-8.73	0.22		4.47	0.551543	4.47	0.447772		3.2		1.27	1.27
FEP_VAL99GLY	-2.71	0.58	-2.62	0.56	2.8	0.59	-2.72	0.58		-9.47	0.18	-9.35	0.19	9.59	0.19	-9.53	0.19		6.76	0.820244	6.81	0.610328		5		1.76	1.81
FEP_VAL99THR	-0.93	0.94	-0.81	0.95	1.05	0.92	-0.93	0.94		-2.08	0.11	-1.99	0.11	2.16	0.11	-2.08	0.1		1.15	1.32936	1.15	0.945304		3.3		2.15	2.15

## Sheet: 1YPC
	dGfep_protein									dGfep_tpt									ddG_calc					ddG_exp		AE
	dGzw	sem	dGf	sem	dGr	sem	dGbar	sem		dGzw	sem	dGf	sem	dGr	sem	dGbar	sem		ddGzw	sem	ddGbar	sem		ddG		zw	bar
	PROTOCOL H									TRIPEPTIDE ZXZ
FEP_ALA35GLY	0.69	0.09	0.71	0.09	-0.66	0.09	0.68	0.09		-0.63	0.15	-0.61	0.14	0.66	0.15	-0.63	0.15		1.32	0.127279	1.31	0.174929		1.09		0.23	0.22
FEP_ALA77GLY	1.67	0.1	1.68	0.1	-1.66	0.1	1.67	0.1		-0.54	0.07	-0.52	0.08	0.57	0.07	-0.55	0.07		2.21	0.141421	2.22	0.122066		1.88		0.33	0.34
FEP_ASN75ALA	37.41	0.12	37.56	0.11	-37.26	0.13	37.44	0.12		34.4	0.42	34.54	0.42	-34.27	0.41	34.37	0.42		3.01	0.169706	3.07	0.436807		0.83		2.18	2.24
FEP_GLN41ALA	39.38	0.25	39.54	0.26	-39.22	0.26	39.33	0.25		39.94	0.16	40.12	0.17	-39.77	0.16	39.89	0.15		-0.56	0.353553	-0.56	0.291548		0.02		0.58	0.58
FEP_GLN41GLY	38.52	0.18	38.73	0.22	-38.32	0.16	38.46	0.18		38.72	0.35	39.03	0.32	-38.41	0.39	38.57	0.37		-0.2	0.254558	-0.11	0.411461		0.6		0.8	0.71
FEP_ILE39VAL	0.87	0.12	0.93	0.13	-0.8	0.12	0.86	0.12		-1.49	0.11	-1.42	0.1	1.57	0.11	-1.49	0.11		2.36	0.169706	2.35	0.162788		1.3		1.06	1.05
FEP_ILE48ALA	-6.33	0.16	-6.19	0.15	6.47	0.16	-6.34	0.16		-10.52	0.19	-10.42	0.19	10.62	0.19	-10.54	0.19		4.19	0.226274	4.2	0.248395		3.9		0.29	0.3
FEP_ILE48VAL	-0.4	0.2	-0.31	0.19	0.49	0.2	-0.41	0.2		-1.7	0.08	-1.63	0.08	1.76	0.08	-1.7	0.08		1.3	0.282843	1.29	0.215407		1.11		0.19	0.18
FEP_ILE49ALA	-9.68	0.24	-9.55	0.23	9.81	0.24	-9.7	0.24		-10.18	0.18	-10.09	0.18	10.26	0.19	-10.19	0.19		0.5	0.339411	0.49	0.306105		2.12		1.62	1.63
FEP_ILE49GLY	-8.86	0.47	-8.68	0.45	9.03	0.48	-8.87	0.47		-10.82	0.15	-10.7	0.16	10.94	0.15	-10.84	0.15		1.96	0.66468	1.97	0.493356		3.52		1.56	1.55
FEP_ILE49VAL	-1.8	0.32	-1.76	0.32	1.84	0.32	-1.8	0.32		-1.68	0.09	-1.62	0.08	1.75	0.09	-1.68	0.09		-0.12	0.452548	-0.12	0.332415		-0.08		0.04	0.04
FEP_ILE56ALA	-10.06	0.09	-10.01	0.08	10.11	0.09	-10.06	0.08		-10.01	0.1	-9.9	0.09	10.12	0.1	-10.03	0.1		-0.05	0.120416	-0.03	0.128062		0.03		0.08	0.06
FEP_ILE76ALA	-5.95	0.27	-5.82	0.27	6.09	0.28	-5.97	0.28		-10.12	0.08	-10.01	0.07	10.22	0.09	-10.13	0.08		4.17	0.388973	4.16	0.291204		4.29		0.12	0.13
FEP_ILE76VAL	-0.92	0.15	-0.85	0.15	1	0.15	-0.93	0.15		-1.54	0.08	-1.48	0.08	1.61	0.08	-1.55	0.08		0.62	0.212132	0.62	0.17		-0.19		0.81	0.81
FEP_LEU27ALA	-4.47	0.29	-4.26	0.29	4.69	0.29	-4.49	0.29		-6.78	0.16	-6.68	0.17	6.87	0.16	-6.8	0.16		2.31	0.410122	2.31	0.33121		2.68		0.37	0.37
FEP_LEU40ALA	-3.97	0.37	-3.86	0.37	4.09	0.36	-3.99	0.36		-6.67	0.22	-6.57	0.21	6.77	0.22	-6.68	0.21		2.7	0.516236	2.69	0.416773		1.33		1.37	1.36
FEP_LEU40GLY	-3.73	0.3	-3.55	0.31	3.9	0.3	-3.76	0.31		-7.67	0.2	-7.44	0.19	7.9	0.21	-7.76	0.21		3.94	0.431393	4	0.374433		2.1		1.84	1.9
FEP_LEU51ALA	-2.84	0.13	-2.64	0.15	3.05	0.12	-2.92	0.13		-6.04	0.14	-5.92	0.14	6.15	0.15	-6.08	0.15		3.2	0.183848	3.16	0.198494		2.37		0.83	0.79
FEP_LEU68ALA	-3.77	0.39	-3.65	0.38	3.9	0.4	-3.79	0.39		-7.17	0.23	-7.04	0.22	7.3	0.24	-7.2	0.23		3.4	0.551543	3.41	0.452769		3.84		0.44	0.43
FEP_PHE69ALA	0.94	0.3	1.13	0.28	-0.75	0.31	0.93	0.29		-5.55	0.34	-5.44	0.33	5.66	0.36	-5.58	0.35		6.49	0.417253	6.51	0.454533		3.84		2.65	2.67
FEP_SER31ALA	-6.79	0.27	-6.63	0.29	6.94	0.27	-6.79	0.28		-6.54	0.25	-6.31	0.26	6.76	0.24	-6.54	0.25		-0.25	0.388973	-0.25	0.375366		0.89		1.14	1.14
FEP_SER31GLY	-6.82	0.11	-6.6	0.13	7.04	0.11	-6.83	0.11		-6.86	0.25	-6.62	0.25	7.1	0.26	-6.85	0.26		0.04	0.155563	0.02	0.282312		0.8		0.76	0.78
FEP_THR22ALA	-2.84	0.21	-2.7	0.22	2.98	0.21	-2.83	0.21		-3.31	0.18	-3.15	0.18	3.47	0.18	-3.33	0.18		0.47	0.296985	0.5	0.276586		0.85		0.38	0.35
FEP_THR22GLY	-3.17	0.25	-2.98	0.24	3.35	0.26	-3.18	0.25		-4.13	0.18	-3.98	0.18	4.29	0.19	-4.13	0.19		0.96	0.353553	0.95	0.314006		1.16		0.2	0.21
FEP_THR22VAL	5.4	0.26	5.47	0.27	-5.32	0.25	5.4	0.26		6.57	0.44	6.66	0.44	-6.47	0.44	6.58	0.45		-1.17	0.367696	-1.18	0.519711		0.32		1.49	1.5
FEP_THR55ALA	-2.33	0.47	-2.13	0.47	2.53	0.48	-2.33	0.48		-3.82	0.47	-3.54	0.46	4.1	0.48	-3.83	0.47		1.49	0.671789	1.5	0.671789		-0.23		1.72	1.73
FEP_THR55SER	0.9	0.23	1.06	0.23	-0.74	0.23	0.89	0.23		0.61	0.27	0.79	0.27	-0.43	0.27	0.59	0.28		0.29	0.325269	0.3	0.362353		0.02		0.27	0.28
FEP_THR55VAL	7.77	0.09	7.92	0.09	-7.63	0.1	7.77	0.09		6.6	0.25	6.79	0.22	-6.41	0.29	6.58	0.27		1.17	0.127279	1.19	0.284605		0.76		0.41	0.43
FEP_THR58ALA	-3.25	0.44	-3.1	0.43	3.4	0.45	-3.25	0.44		-3.17	0.13	-3.04	0.14	3.29	0.13	-3.18	0.13		-0.08	0.622254	-0.07	0.458803		0.72		0.8	0.79
FEP_VAL38ALA	-8.22	0.1	-8.14	0.1	8.29	0.11	-8.23	0.11		-8.76	0.12	-8.7	0.11	8.83	0.12	-8.77	0.12		0.54	0.148661	0.54	0.162788		0.49		0.05	0.05
FEP_VAL53ALA	-8.61	0.18	-8.55	0.18	8.67	0.18	-8.61	0.18		-8.59	0.14	-8.53	0.14	8.64	0.15	-8.6	0.14		-0.02	0.254558	-0.01	0.228035		0.64		0.66	0.65
FEP_VAL53GLY	-7.57	0.15	-7.49	0.15	7.66	0.15	-7.58	0.15		-9.66	0.26	-9.55	0.26	9.78	0.26	-9.7	0.26		2.09	0.212132	2.12	0.300167		2.43		0.34	0.31
FEP_VAL53THR	-0.75	0.14	-0.68	0.14	0.82	0.14	-0.75	0.14		-2.2	0.07	-2.05	0.08	2.36	0.08	-2.22	0.08		1.45	0.19799	1.47	0.161245		1.03		0.42	0.44
FEP_VAL57ALA	-6.33	0.28	-6.26	0.29	6.4	0.28	-6.33	0.28		-8.16	0.19	-8.13	0.19	8.2	0.2	-8.15	0.2		1.83	0.39598	1.82	0.344093		1.47		0.36	0.35
FEP_VAL66ALA	-4.26	0.24	-4.19	0.23	4.33	0.25	-4.27	0.24		-8.66	0.09	-8.6	0.09	8.72	0.08	-8.67	0.08		4.4	0.339411	4.4	0.252982		4.93		0.53	0.53
FEP_VAL70ALA	-4.73	0.32	-4.65	0.31	4.81	0.32	-4.74	0.32		-7.91	0.28	-7.84	0.28	7.97	0.28	-7.91	0.28		3.18	0.452548	3.17	0.425206		1.98		1.2	1.19
FEP_VAL79ALA	-5.17	0.38	-5.06	0.37	5.29	0.4	-5.19	0.39		-6.66	0.04	-6.59	0.05	6.74	0.04	-6.67	0.04		1.49	0.544518	1.48	0.392046		1.51		0.02	0.03
FEP_VAL79GLY	-7.61	0.35	-7.5	0.36	7.71	0.35	-7.62	0.35		-11.36	0.18	-11.1	0.13	11.62	0.24	-11.54	0.22		3.75	0.494975	3.92	0.413401		3.24		0.51	0.68
FEP_VAL79THR	-6.32	0.48	-6.15	0.47	6.5	0.48	-6.33	0.48		-8.02	0.66	-7.91	0.67	8.13	0.66	-8.03	0.66		1.7	0.678823	1.7	0.816088		0.38		1.32	1.32
FEP_VAL82ALA	-8.07	0.32	-7.99	0.33	8.15	0.32	-8.07	0.32		-8.87	0.1	-8.79	0.1	8.94	0.1	-8.87	0.1		0.8	0.452548	0.8	0.335261		1.45		0.65	0.65
FEP_VAL82GLY	-7.14	0.49	-7	0.48	7.27	0.5	-7.14	0.49		-9.94	0.17	-9.8	0.15	10.07	0.19	-9.97	0.19		2.8	0.692965	2.83	0.525547		3.5		0.7	0.67
FEP_VAL82THR	-0.1	0.52	0.06	0.5	0.25	0.55	-0.1	0.52		-2.09	0.08	-2	0.09	2.17	0.08	-2.09	0.08		1.99	0.735391	1.99	0.526118		1.15		0.84	0.84

## Sheet: 1HZ6
	dGfep_protein									dGfep_tpt									ddG_calc					ddG_exp		AE
	dGzw	sem	dGf	sem	dGr	sem	dGbar	sem		dGzw	sem	dGf	sem	dGr	sem	dGbar	sem		ddGzw	sem	ddGbar	sem		ddG		zw	bar
	PROTOCOL H									TRIPEPTIDE ZXZ
FEP_ALA29GLY	2.55	0.12	2.57	0.11	-2.52	0.12	2.54	0.12		-0.78	0.15	-0.73	0.15	0.82	0.16	-0.78	0.15		3.33	0.169706	3.32	0.192094		2.54		0.79	0.78
FEP_ALA33GLY	2.88	0.05	2.88	0.05	-2.87	0.05	2.88	0.05		-0.57	0.1	-0.55	0.1	0.6	0.1	-0.58	0.1		3.45	0.0707107	3.46	0.111803		3.1		0.35	0.36
FEP_ALA35GLY	0.38	0.04	0.4	0.03	-0.37	0.04	0.38	0.04		-0.89	0.24	-0.86	0.24	0.92	0.25	-0.9	0.24		1.27	0.0565685	1.28	0.243311		1.32		0.05	0.04
FEP_ALA37GLY	3.26	0.07	3.28	0.07	-3.23	0.08	3.25	0.07		-0.53	0.08	-0.49	0.08	0.57	0.09	-0.54	0.08		3.79	0.0989949	3.79	0.106301		3.12		0.67	0.67
FEP_ALA52GLY	0.2	0.06	0.24	0.06	-0.17	0.06	0.2	0.06		-0.79	0.07	-0.76	0.07	0.83	0.07	-0.8	0.07		0.99	0.0848528	1	0.0921954		0.49		0.5	0.51
FEP_ALA8GLY	0.87	0.15	0.91	0.16	-0.83	0.15	0.87	0.16		-0.63	0.1	-0.61	0.1	0.66	0.11	-0.64	0.1		1.5	0.219317	1.51	0.18868		2.43		0.93	0.92
FEP_ASN14ALA	38.41	0.44	38.73	0.44	-38.09	0.45	38.41	0.45		34.66	0.38	34.79	0.39	-34.52	0.36	34.67	0.37		3.75	0.629365	3.74	0.58258		1.78		1.97	1.96
FEP_ASN44ALA	36.31	0.37	36.53	0.38	-36.09	0.36	36.3	0.37		34.13	0.33	34.25	0.33	-34.01	0.33	34.13	0.32		2.18	0.523259	2.17	0.489183		0.34		1.84	1.83
FEP_ASN59ALA	38.04	0.14	38.2	0.15	-37.87	0.13	38.03	0.14		33.72	0.1	33.85	0.11	-33.59	0.1	33.71	0.1		4.32	0.19799	4.32	0.172047		1.73		2.59	2.59
FEP_ASN9ALA	36.97	0.19	37.15	0.21	-36.79	0.18	36.97	0.18		34.52	0.43	34.68	0.46	-34.36	0.4	34.49	0.42		2.45	0.261725	2.48	0.456946		1.87		0.58	0.61
FEP_ILE11ALA	-6.99	0.19	-6.86	0.2	7.13	0.19	-7.01	0.19		-10.2	0.06	-10.09	0.06	10.32	0.06	-10.23	0.06		3.21	0.268701	3.22	0.199249		1.37		1.84	1.85
FEP_ILE11VAL	0.18	0.13	0.27	0.13	-0.09	0.14	0.17	0.13		-1.59	0.06	-1.51	0.06	1.67	0.06	-1.6	0.06		1.77	0.183848	1.77	0.143178		0.47		1.3	1.3
FEP_ILE60ALA	-3	0.24	-2.9	0.24	3.1	0.25	-3.01	0.24		-10.21	0.09	-10.11	0.09	10.32	0.09	-10.23	0.09		7.21	0.339411	7.22	0.25632		4.72		2.49	2.5
FEP_ILE60VAL	1.07	0.12	1.15	0.12	-1	0.13	1.07	0.12		-1.61	0.09	-1.54	0.1	1.67	0.09	-1.61	0.09		2.68	0.169706	2.68	0.15		1.69		0.99	0.99
FEP_ILE6ALA	-3.97	0.18	-3.85	0.18	4.1	0.18	-3.99	0.18		-9.96	0.1	-9.88	0.11	10.04	0.1	-9.97	0.1		5.99	0.254558	5.98	0.205913		4.9		1.09	1.08
FEP_ILE6VAL	-0.83	0.1	-0.75	0.1	0.92	0.1	-0.84	0.1		-1.57	0.07	-1.51	0.07	1.63	0.06	-1.57	0.07		0.74	0.141421	0.73	0.122066		0.56		0.18	0.17
FEP_LEU10ALA	-2.47	0.37	-2.23	0.35	2.7	0.39	-2.48	0.37		-6.72	0.17	-6.61	0.16	6.83	0.18	-6.75	0.18		4.25	0.523259	4.27	0.411461		3.12		1.13	1.15
FEP_LEU40ALA	-5.73	0.22	-5.58	0.2	5.87	0.23	-5.74	0.21		-6.85	0.17	-6.74	0.17	6.97	0.17	-6.89	0.16		1.12	0.304138	1.15	0.264008		2.44		1.32	1.29
FEP_LEU58ALA	-0.45	0.29	-0.29	0.3	0.62	0.28	-0.47	0.29		-6.73	0.16	-6.63	0.16	6.82	0.17	-6.75	0.17		6.28	0.410122	6.28	0.336155		3.77		2.51	2.51
FEP_PHE12ALA	0.4	0.39	0.7	0.38	-0.11	0.41	0.33	0.4		-5.03	0.25	-4.88	0.26	5.17	0.24	-5.04	0.25		5.43	0.558659	5.37	0.471699		3.12		2.31	2.25
FEP_PHE12LEU	2.68	0.29	2.78	0.31	-2.58	0.28	2.68	0.29		0.86	0.21	0.96	0.21	-0.76	0.2	0.85	0.21		1.82	0.410122	1.83	0.35805		0.68		1.14	1.15
FEP_PHE22ALA	1.21	0.25	1.4	0.24	-1.02	0.27	1.17	0.25		-5.64	0.26	-5.54	0.26	5.74	0.26	-5.67	0.26		6.85	0.353553	6.84	0.360694		4.25		2.6	2.59
FEP_PHE22LEU	5.21	0.47	5.48	0.47	-4.93	0.47	5.22	0.48		2.64	0.39	2.86	0.4	-2.42	0.39	2.67	0.4		2.57	0.671789	2.55	0.62482		3.12		0.55	0.57
FEP_PHE26GLY	-3.36	0.1	-3.15	0.09	3.56	0.12	-3.4	0.1		-7.28	0.25	-7	0.22	7.57	0.28	-7.38	0.27		3.92	0.141421	3.98	0.287924		3.08		0.84	0.9
FEP_PHE26LEU	1.43	0.14	1.56	0.14	-1.3	0.14	1.43	0.14		0.93	0.21	1.03	0.22	-0.84	0.21	0.94	0.21		0.5	0.19799	0.49	0.252389		0.38		0.12	0.11
FEP_PHE62LEU	4.87	0.35	5.03	0.36	-4.72	0.35	4.87	0.35		0.81	0.15	0.92	0.16	-0.7	0.14	0.8	0.14		4.06	0.494975	4.07	0.376962		3.34		0.72	0.73
FEP_SER16ALA	-6.65	0.22	-6.41	0.24	6.9	0.2	-6.64	0.22		-6.56	0.17	-6.31	0.16	6.8	0.18	-6.55	0.17		-0.09	0.311127	-0.09	0.278029		0.3		0.39	0.39
FEP_SER31ALA	-7.98	0.44	-7.91	0.47	8.06	0.41	-7.99	0.44		-7.85	0.34	-7.68	0.4	8.01	0.28	-7.85	0.34		-0.13	0.622254	-0.14	0.556058		-0.41		0.28	0.27
FEP_SER31GLY	-7.47	0.37	-7.22	0.42	7.71	0.31	-7.48	0.36		-8.23	0.49	-7.96	0.53	8.5	0.45	-8.23	0.49		0.76	0.516236	0.75	0.60803		0.82		0.06	0.07
FEP_THR17ALA	-2.19	0.18	-2.04	0.17	2.34	0.19	-2.19	0.18		-3.43	0.16	-3.31	0.15	3.55	0.17	-3.43	0.16		1.24	0.254558	1.24	0.240832		1.17		0.07	0.07
FEP_THR19ALA	-2.03	0.28	-1.84	0.26	2.23	0.3	-2.04	0.28		-3.89	0.41	-3.61	0.42	4.16	0.41	-3.88	0.41		1.86	0.39598	1.84	0.496488		1.11		0.75	0.73
FEP_THR25ALA	-2.7	0.05	-2.5	0.06	2.89	0.06	-2.7	0.05		-3.31	0.17	-3.19	0.15	3.42	0.18	-3.31	0.17		0.61	0.0707107	0.61	0.1772		1.25		0.64	0.64
FEP_THR30ALA	-2.94	0.26	-2.68	0.24	3.2	0.28	-2.96	0.26		-3.08	0.16	-2.85	0.13	3.31	0.2	-3.09	0.16		0.14	0.367696	0.13	0.305287		1.09		0.95	0.96
FEP_THR39GLY	-4.12	0.17	-3.98	0.18	4.27	0.17	-4.14	0.17		-3.91	0.21	-3.54	0.16	4.28	0.28	-4.04	0.26		-0.21	0.240416	-0.1	0.310644		0.17		0.38	0.27
FEP_THR48ALA	-2.54	0.16	-2.41	0.15	2.68	0.17	-2.55	0.15		-3.19	0.17	-3.06	0.16	3.32	0.17	-3.2	0.17		0.65	0.219317	0.65	0.226716		0.97		0.32	0.32
FEP_THR57ALA	-2.67	0.13	-2.52	0.12	2.81	0.14	-2.67	0.13		-3.08	0.18	-2.87	0.15	3.29	0.21	-3.1	0.18		0.41	0.183848	0.43	0.222036		1.83		1.42	1.4
FEP_THR5ALA	-1.96	0.2	-1.77	0.17	2.14	0.23	-1.96	0.2		-3.21	0.28	-2.93	0.25	3.49	0.32	-3.21	0.28		1.25	0.282843	1.25	0.344093		1.63		0.38	0.38
FEP_TYR34GLY	10.08	0.12	10.27	0.12	-9.89	0.13	10.07	0.12		4.87	0.18	5.18	0.17	-4.57	0.19	4.78	0.18		5.21	0.169706	5.29	0.216333		2.82		2.39	2.47
FEP_TYR36ALA	7.41	0.13	7.56	0.14	-7.26	0.13	7.4	0.13		4.48	0.18	4.69	0.17	-4.27	0.18	4.45	0.18		2.93	0.183848	2.95	0.222036		2.46		0.47	0.49
FEP_TYR56ALA	8.57	0.32	8.74	0.31	-8.4	0.34	8.55	0.32		6.06	0.3	6.24	0.3	-5.88	0.31	6.03	0.31		2.51	0.452548	2.52	0.445533		1.66		0.85	0.86
FEP_TYR56LEU	12.1	0.16	12.22	0.15	-11.98	0.17	12.11	0.16		11.93	0.3	12.06	0.3	-11.79	0.3	11.94	0.29		0.17	0.226274	0.17	0.33121		-0.43		0.6	0.6
FEP_VAL49ALA	-8.03	0.13	-7.96	0.13	8.09	0.14	-8.03	0.14		-8.84	0.09	-8.8	0.09	8.89	0.09	-8.85	0.09		0.81	0.19105	0.82	0.166433		0.92		0.11	0.1
FEP_VAL4ALA	-6.5	0.12	-6.38	0.12	6.63	0.12	-6.52	0.12		-8.28	0.28	-8.21	0.28	8.35	0.27	-8.28	0.28		1.78	0.169706	1.76	0.304631		1.22		0.56	0.54
FEP_VAL51ALA	-8.86	0.1	-8.79	0.1	8.94	0.1	-8.87	0.1		-8.62	0.09	-8.55	0.09	8.68	0.09	-8.62	0.09		-0.24	0.141421	-0.25	0.134536		1.14		1.38	1.39

## Sheet: 1FMK
	dGfep_protein									dGfep_tpt									ddG_calc					ddG_exp		AE
	dGzw	sem	dGf	sem	dGr	sem	dGbar	sem		dGzw	sem	dGf	sem	dGr	sem	dGbar	sem		ddGzw	sem	ddGbar	sem		ddG		zw	bar
	PROTOCOL H									TRIPEPTIDE ZXZ
FEP_ALA121GLY	1.05	0.21	1.07	0.21	-1.02	0.22	1.05	0.21		-0.58	0.07	-0.56	0.07	0.6	0.07	-0.58	0.07		1.63	0.296985	1.63	0.221359		0.92		0.71	0.71
FEP_ALA138GLY	-4.36	0.17	-4.33	0.17	4.39	0.17	-4.37	0.17		-4.54	0.1	-4.46	0.1	4.61	0.11	-4.54	0.1		0.18	0.240416	0.17	0.197231		0.53		0.35	0.36
FEP_ALA88GLY	1.27	0.14	1.29	0.14	-1.26	0.14	1.27	0.14		-0.64	0.08	-0.62	0.08	0.67	0.09	-0.64	0.09		1.91	0.19799	1.91	0.166433		1		0.91	0.91
FEP_ASN112ALA	35.07	0.64	35.14	0.67	-34.99	0.62	35.04	0.64		33.79	0.07	33.9	0.08	-33.69	0.07	33.79	0.07		1.28	0.905097	1.25	0.643817		0.2		1.08	1.05
FEP_ASN113ALA	35.03	0.61	35.13	0.61	-34.93	0.62	35.02	0.61		35.28	0.46	35.43	0.48	-35.13	0.45	35.27	0.47		-0.25	0.86267	-0.25	0.770065		-0.07		0.18	0.18
FEP_ASN135ALA	35.49	0.27	35.72	0.26	-35.25	0.28	35.47	0.27		34.52	0.4	34.67	0.41	-34.37	0.39	34.52	0.4		0.97	0.381838	0.95	0.482597		0.14		0.83	0.81
FEP_GLN109ALA	40.98	0.42	41.21	0.42	-40.76	0.41	40.92	0.42		39.45	0.32	39.67	0.34	-39.24	0.29	39.41	0.31		1.53	0.59397	1.51	0.522015		0.21		1.32	1.3
FEP_GLN128GLY	40.22	0.14	40.45	0.14	-39.98	0.14	40.09	0.15		38.35	0.36	38.61	0.36	-38.09	0.38	38.27	0.38		1.87	0.205183	1.82	0.408534		0.35		1.52	1.47
FEP_HIE122ALA	14.62	0.2	14.74	0.19	-14.5	0.21	14.62	0.2		14.03	0.1	14.12	0.1	-13.95	0.1	14.01	0.1		0.59	0.282843	0.61	0.223607		0.62		0.03	0.01
FEP_ILE110ALA	-6.73	0.36	-6.6	0.37	6.86	0.35	-6.75	0.36		-10.34	0.15	-10.24	0.15	10.44	0.15	-10.35	0.15		3.61	0.509117	3.6	0.39		0.32		3.29	3.28
FEP_ILE110VAL	-1.2	0.22	-1.13	0.23	1.28	0.22	-1.21	0.22		-1.49	0.05	-1.41	0.06	1.56	0.05	-1.49	0.05		0.29	0.311127	0.28	0.22561		0.09		0.2	0.19
FEP_ILE132ALA	-5.34	0.17	-5.19	0.17	5.49	0.16	-5.36	0.16		-6.82	0.25	-6.71	0.25	6.92	0.26	-6.83	0.25		1.48	0.233452	1.47	0.296816		1.84		0.36	0.37
FEP_LEU100ALA	-1.51	0.33	-1.39	0.32	1.63	0.34	-1.55	0.33		-6.95	0.2	-6.86	0.2	7.03	0.21	-6.96	0.2		5.44	0.46669	5.41	0.385876		1.79		3.65	3.62
FEP_LEU108ALA	1.1	0.24	1.25	0.24	-0.95	0.24	1.07	0.24		-6.92	0.2	-6.82	0.2	7.02	0.2	-6.95	0.19		8.02	0.339411	8.02	0.306105		2.26		5.76	5.76
FEP_LEU120ALA	-4.29	0.24	-4.24	0.23	4.35	0.25	-4.3	0.24		-7.19	0.16	-7.07	0.16	7.31	0.17	-7.23	0.17		2.9	0.339411	2.93	0.294109		1.64		1.26	1.29
FEP_LEU124ALA	-5.64	0.47	-5.51	0.47	5.76	0.48	-5.65	0.48		-6.98	0.31	-6.86	0.32	7.1	0.31	-7.01	0.31		1.34	0.671789	1.36	0.571402		0.61		0.73	0.75
FEP_LEU89ALA	-3.24	0.19	-3.15	0.19	3.33	0.2	-3.24	0.19		-6.89	0.2	-6.78	0.19	7	0.2	-6.91	0.2		3.65	0.268701	3.67	0.275862		1.49		2.16	2.18
FEP_PHE102ALA	-1.67	0.38	-1.44	0.39	1.91	0.37	-1.71	0.37		-6.19	0.29	-6.03	0.29	6.35	0.3	-6.22	0.29		4.52	0.530377	4.51	0.470106		0.84		3.68	3.67
FEP_PHE86ALA	-1.47	0.53	-1.27	0.5	1.67	0.56	-1.53	0.55		-5.47	0.28	-5.29	0.29	5.65	0.27	-5.5	0.27		4	0.763806	3.97	0.612699		1.97		2.03	2
FEP_SER101ALA	-4.97	0.79	-4.58	0.85	5.36	0.74	-4.98	0.79		-7.62	0.46	-7.46	0.51	7.78	0.4	-7.62	0.46		2.65	1.11723	2.64	0.914166		0.82		1.83	1.82
FEP_SER123ALA	-6.11	0.46	-5.9	0.48	6.32	0.45	-6.1	0.46		-7.85	0.46	-7.73	0.51	7.98	0.42	-7.87	0.46		1.74	0.650538	1.77	0.650538		1.46		0.28	0.31
FEP_SER125ALA	-7.32	0.5	-7.18	0.54	7.47	0.47	-7.32	0.5		-7.45	0.47	-7.3	0.52	7.61	0.41	-7.46	0.46		0.13	0.707107	0.14	0.679412		-0.18		0.31	0.32
FEP_SER134ALA	-7.06	0.21	-6.88	0.2	7.25	0.23	-7.08	0.21		-6.51	0.25	-6.23	0.28	6.8	0.24	-6.51	0.25		-0.55	0.296985	-0.57	0.326497		-0.24		0.31	0.33
FEP_SER140ALA	-7.17	0.15	-7.03	0.13	7.31	0.17	-7.18	0.15		-6.36	0.32	-6.14	0.32	6.57	0.32	-6.35	0.32		-0.81	0.212132	-0.83	0.353412		-0.44		0.37	0.39
FEP_SER94ALA	-6.93	0.52	-6.86	0.54	7	0.5	-6.92	0.52		-7.79	0.43	-7.61	0.49	7.98	0.37	-7.8	0.42		0.86	0.735391	0.88	0.668431		-0.52		1.38	1.4
FEP_THR126ALA	-2.33	0.25	-2.25	0.27	2.42	0.24	-2.34	0.25		-3.22	0.14	-3.1	0.14	3.34	0.14	-3.21	0.14		0.89	0.353553	0.87	0.286531		1.79		0.9	0.92
FEP_THR129ALA	-2.91	0.17	-2.74	0.16	3.07	0.19	-2.91	0.17		-3.13	0.08	-3.05	0.09	3.22	0.07	-3.14	0.08		0.22	0.240416	0.23	0.187883		1.11		0.89	0.88
FEP_THR85ALA	-1.83	0.26	-1.71	0.27	1.95	0.25	-1.83	0.26		-3.85	0.55	-3.58	0.56	4.12	0.56	-3.85	0.55		2.02	0.367696	2.02	0.608358		0.64		1.38	1.38
FEP_THR96ALA	1.31	0.25	1.47	0.24	-1.16	0.27	1.31	0.24		-3.56	0.17	-3.38	0.15	3.74	0.19	-3.57	0.17		4.87	0.346554	4.88	0.294109		-0.06		4.93	4.94
FEP_THR98ALA	-2.38	0.2	-2.23	0.19	2.54	0.22	-2.38	0.2		-3.39	0.16	-3.19	0.14	3.58	0.18	-3.39	0.16		1.01	0.282843	1.01	0.256125		0.01		1	1
FEP_TRP118ALA	17.21	0.48	17.56	0.48	-16.86	0.47	17.21	0.47		5.3	0.16	5.54	0.14	-5.05	0.18	5.27	0.17		11.91	0.671789	11.94	0.4998		1.29		10.62	10.65
FEP_TRP119ALA	11.92	0.5	12.15	0.49	-11.7	0.51	11.91	0.51		5.13	0.18	5.36	0.18	-4.91	0.19	5.1	0.19		6.79	0.714213	6.81	0.544243		1.2		5.59	5.61
FEP_TYR131ALA	10.73	0.35	10.81	0.33	-10.65	0.36	10.73	0.35		6.49	0.5	6.73	0.5	-6.25	0.49	6.49	0.49		4.24	0.494975	4.24	0.602163		1.52		2.72	2.72
FEP_TYR136ALA	12.11	0.46	12.44	0.47	-11.77	0.46	12.1	0.47		6.14	0.13	6.31	0.14	-5.97	0.13	6.11	0.13		5.97	0.657647	5.99	0.487647		-0.23		6.2	6.22
FEP_TYR90ALA	7.74	0.34	8.06	0.34	-7.41	0.35	7.6	0.34		5.85	0.27	6.01	0.25	-5.69	0.28	5.81	0.28		1.89	0.480833	1.79	0.440454		0.31		1.58	1.48
FEP_TYR92ALA	17.96	0.57	18.38	0.56	-17.54	0.59	17.91	0.57		4.47	0.17	4.72	0.16	-4.21	0.18	4.44	0.17		13.49	0.806102	13.47	0.594811		2.27		11.22	11.2
FEP_TYR92PHE	15.74	0.27	15.85	0.27	-15.64	0.28	15.74	0.27		11.5	0.08	11.61	0.09	-11.39	0.07	11.5	0.08		4.24	0.381838	4.24	0.281603		0.18		4.06	4.06
FEP_VAL111ALA	-8.05	0.2	-7.99	0.19	8.11	0.2	-8.06	0.2		-8.73	0.17	-8.67	0.17	8.79	0.17	-8.75	0.17		0.68	0.282843	0.69	0.262488		0.77		0.09	0.08
FEP_VAL137ALA	-5.89	0.28	-5.79	0.28	5.99	0.28	-5.9	0.28		-7.8	0.28	-7.73	0.27	7.87	0.28	-7.81	0.28		1.91	0.39598	1.91	0.39598		1.18		0.73	0.73
FEP_VAL87ALA	-6	0.26	-5.94	0.26	6.05	0.26	-5.99	0.26		-8.59	0.16	-8.54	0.15	8.64	0.16	-8.6	0.15		2.59	0.367696	2.61	0.300167		1.64		0.95	0.97

## Sheet: 1REX
	dGfep_protein									dGfep_tpt									ddG_calc					ddG_exp		AE
	dGzw	sem	dGf	sem	dGr	sem	dGbar	sem		dGzw	sem	dGf	sem	dGr	sem	dGbar	sem		ddGzw	sem	ddGbar	sem		ddG		zw	bar
	PROTOCOL H									TRIPEPTIDE ZXZ
FEP_ILE106ALA	-7.91	0.37	-7.81	0.36	8	0.38	-7.92	0.37		-10.58	0.13	-10.5	0.14	10.66	0.13	-10.59	0.14		2.67	0.523259	2.67	0.395601		0.93		1.74	1.74
FEP_ILE106VAL	1.06	0.12	1.11	0.13	-1.02	0.12	1.06	0.12		-1.37	0.14	-1.31	0.14	1.43	0.14	-1.37	0.14		2.43	0.169706	2.43	0.184391		0.72		1.71	1.71
FEP_ILE23ALA	-7.87	0.24	-7.75	0.24	7.98	0.25	-7.88	0.24		-10.5	0.09	-10.4	0.09	10.59	0.1	-10.52	0.1		2.63	0.339411	2.64	0.26		2.54		0.09	0.1
FEP_ILE23VAL	-0.43	0.13	-0.36	0.13	0.5	0.12	-0.43	0.13		-1.67	0.09	-1.6	0.09	1.73	0.09	-1.68	0.09		1.24	0.183848	1.25	0.158114		0.36		0.88	0.89
FEP_ILE56ALA	-3.89	0.17	-3.78	0.18	4.01	0.17	-3.91	0.17		-10.97	0.21	-10.85	0.22	11.09	0.2	-11	0.21		7.08	0.240416	7.09	0.270185		3.71		3.37	3.38
FEP_ILE56LEU	-1.38	0.08	-1.25	0.08	1.5	0.08	-1.37	0.08		-3.21	0.22	-3.11	0.22	3.31	0.21	-3.22	0.22		1.83	0.113137	1.85	0.234094		0.1		1.73	1.75
FEP_ILE56MET	-7.08	0.24	-6.89	0.24	7.27	0.25	-7.08	0.24		-10.04	0.19	-9.86	0.2	10.22	0.19	-10.02	0.2		2.96	0.339411	2.94	0.31241		1.77		1.19	1.17
FEP_ILE56THR	3.55	0.17	3.66	0.17	-3.43	0.17	3.54	0.17		-2.67	0.21	-2.55	0.22	2.79	0.21	-2.69	0.21		6.22	0.240416	6.23	0.270185		3.64		2.58	2.59
FEP_ILE56VAL	1.52	0.14	1.59	0.13	-1.45	0.15	1.52	0.14		-1.33	0.19	-1.25	0.2	1.42	0.18	-1.34	0.19		2.85	0.19799	2.86	0.236008		1.2		1.65	1.66
FEP_ILE59ALA	-3.67	0.18	-3.58	0.17	3.75	0.19	-3.68	0.18		-10.32	0.09	-10.26	0.09	10.38	0.09	-10.33	0.09		6.65	0.254558	6.65	0.201246		1.72		4.93	4.93
FEP_ILE59GLY	-2.4	0.46	-2.3	0.46	2.49	0.47	-2.4	0.47		-10.72	0.28	-10.59	0.28	10.85	0.29	-10.75	0.29		8.32	0.657647	8.35	0.552268		3.83		4.49	4.52
FEP_ILE59LEU	-5.31	0.2	-5.22	0.2	5.41	0.21	-5.31	0.2		-4.11	0.11	-4.01	0.11	4.21	0.12	-4.11	0.11		-1.2	0.282843	-1.2	0.228254		0		1.2	1.2
FEP_ILE59MET	-8.97	0.4	-8.82	0.38	9.12	0.42	-8.97	0.4		-9.64	0.15	-9.49	0.16	9.79	0.15	-9.6	0.16		0.67	0.565685	0.63	0.430813		1.29		0.62	0.66
FEP_ILE59SER	5.96	0.54	6.21	0.51	-5.71	0.58	5.95	0.54		-2.09	0.28	-1.94	0.25	2.23	0.32	-2.1	0.28		8.05	0.763675	8.05	0.608276		3.59		4.46	4.46
FEP_ILE59THR	-4.5	0.42	-4.31	0.4	4.7	0.45	-4.51	0.43		-3.21	0.16	-3.04	0.16	3.38	0.16	-3.22	0.16		-1.29	0.601082	-1.29	0.458803		2.22		3.51	3.51
FEP_ILE59VAL	1.46	0.04	1.51	0.04	-1.41	0.05	1.46	0.04		-1.45	0.14	-1.4	0.14	1.5	0.14	-1.45	0.14		2.91	0.0565685	2.91	0.145602		1.1		1.81	1.81
FEP_ILE89ALA	-3.23	0.22	-3.13	0.23	3.34	0.22	-3.24	0.22		-8.41	0.24	-8.3	0.24	8.51	0.24	-8.42	0.24		5.18	0.311127	5.18	0.325576		2.7		2.48	2.48
FEP_ILE89VAL	0.41	0.1	0.47	0.09	-0.35	0.1	0.4	0.1		-1.05	0.25	-0.99	0.24	1.12	0.25	-1.06	0.25		1.46	0.141421	1.46	0.269258		0.48		0.98	0.98
FEP_SER24ALA	-7.88	0.24	-7.79	0.25	7.98	0.23	-7.88	0.23		-6.96	0.4	-6.78	0.41	7.14	0.38	-6.97	0.4		-0.92	0.332415	-0.91	0.461411		0.53		1.45	1.44
FEP_SER36ALA	-8.38	0.64	-8.18	0.64	8.58	0.64	-8.38	0.64		-6.08	0.26	-5.85	0.28	6.31	0.25	-6.08	0.26		-2.3	0.905097	-2.3	0.690797		1.12		3.42	3.42
FEP_SER51ALA	-0.07	0.14	0.09	0.14	0.23	0.15	-0.07	0.15		-6.81	0.23	-6.57	0.23	7.05	0.22	-6.82	0.23		6.74	0.205183	6.75	0.274591		0.24		6.5	6.51
FEP_SER61ALA	-2.88	0.19	-2.79	0.18	2.98	0.2	-2.88	0.19		-6.3	0.39	-6.08	0.41	6.52	0.38	-6.3	0.39		3.42	0.268701	3.42	0.43382		1.36		2.06	2.06
FEP_SER80ALA	-7.06	0.41	-6.92	0.45	7.21	0.38	-7.06	0.41		-7.68	0.47	-7.5	0.52	7.85	0.41	-7.67	0.47		0.62	0.579828	0.61	0.623699		-0.48		1.1	1.09
FEP_THR11ALA	-3.73	0.11	-3.47	0.12	3.99	0.12	-3.77	0.12		-3.41	0.18	-3.14	0.15	3.69	0.23	-3.42	0.18		-0.32	0.162788	-0.35	0.216333		-0.38		0.06	0.03
FEP_THR11VAL	7.13	0.21	7.27	0.21	-7	0.22	7.14	0.21		6.7	0.35	6.88	0.31	-6.52	0.4	6.7	0.36		0.43	0.296985	0.44	0.416773		-0.31		0.74	0.75
FEP_THR40ALA	-3.52	0.21	-3.42	0.22	3.63	0.22	-3.53	0.22		-2.79	0.13	-2.64	0.12	2.94	0.14	-2.8	0.13		-0.73	0.304138	-0.73	0.255539		1.51		2.24	2.24
FEP_THR40VAL	5	0.21	5.08	0.22	-4.91	0.2	5	0.21		6.01	0.34	6.1	0.33	-5.91	0.35	6.01	0.34		-1.01	0.296985	-1.01	0.399625		1.34		2.35	2.35
FEP_THR43ALA	-3.67	0.17	-3.48	0.14	3.86	0.2	-3.66	0.17		-3.16	0.09	-3.07	0.09	3.25	0.09	-3.17	0.09		-0.51	0.240416	-0.49	0.192354		0.36		0.87	0.85
FEP_THR43VAL	6.35	0.11	6.39	0.11	-6.32	0.12	6.35	0.12		6.44	0.28	6.53	0.28	-6.34	0.27	6.45	0.28		-0.09	0.162788	-0.1	0.304631		-0.96		0.87	0.86
FEP_THR52ALA	0.39	0.22	0.6	0.22	-0.18	0.22	0.39	0.22		-3.53	0.31	-3.2	0.26	3.87	0.35	-3.54	0.3		3.92	0.311127	3.93	0.372022		0.91		3.01	3.02
FEP_THR70VAL	16.9	0.37	17.25	0.36	-16.55	0.37	16.9	0.37		10.63	0.16	10.83	0.14	-10.44	0.19	10.65	0.16		6.27	0.523259	6.25	0.403113		0.69		5.58	5.56
FEP_TYR124PHE	12.68	0.46	12.8	0.47	-12.56	0.45	12.67	0.46		11.4	0.12	11.54	0.13	-11.27	0.13	11.4	0.12		1.28	0.650538	1.27	0.475395		0.36		0.92	0.91
FEP_TYR20PHE	11.77	0.24	11.87	0.26	-11.67	0.22	11.76	0.24		11.04	0.14	11.16	0.14	-10.92	0.15	11.04	0.14		0.73	0.339411	0.72	0.277849		0.5		0.23	0.22
FEP_TYR38PHE	12.21	0.3	12.28	0.31	-12.14	0.29	12.21	0.3		10.92	0.17	11.04	0.17	-10.8	0.17	10.93	0.17		1.29	0.424264	1.28	0.344819		0.19		1.1	1.09
FEP_TYR45PHE	11.62	0.1	11.69	0.11	-11.55	0.1	11.62	0.11		11.05	0.15	11.16	0.15	-10.95	0.15	11.06	0.15		0.57	0.148661	0.56	0.186011		-0.07		0.64	0.63
FEP_TYR54PHE	12.75	0.17	12.83	0.19	-12.67	0.16	12.74	0.18		11.14	0.14	11.23	0.15	-11.05	0.13	11.15	0.14		1.61	0.247588	1.59	0.228035		0.96		0.65	0.63
FEP_TYR63PHE	10.94	0.09	11.03	0.1	-10.85	0.09	10.95	0.09		11.1	0.17	11.25	0.17	-10.95	0.17	11.1	0.18		-0.16	0.127279	-0.15	0.201246		0.24		0.4	0.39
FEP_VAL100ALA	-6.07	0.2	-5.96	0.2	6.19	0.2	-6.09	0.2		-7.29	0.22	-7.23	0.23	7.36	0.22	-7.3	0.22		1.22	0.282843	1.21	0.297321		0.26		0.96	0.95
FEP_VAL110ALA	-9.24	0.22	-9.19	0.22	9.29	0.21	-9.24	0.22		-8.52	0.18	-8.46	0.18	8.58	0.17	-8.53	0.18		-0.72	0.311127	-0.71	0.284253		-0.53		0.19	0.18
FEP_VAL121ALA	-7.16	0.3	-6.96	0.29	7.36	0.32	-7.18	0.3		-7.69	0.14	-7.6	0.14	7.77	0.15	-7.69	0.15		0.53	0.424264	0.51	0.33541		1.44		0.91	0.93
FEP_VAL125ALA	-5.83	0.33	-5.75	0.33	5.92	0.33	-5.85	0.33		-7.77	0.28	-7.72	0.27	7.81	0.28	-7.77	0.28		1.94	0.46669	1.92	0.432782		1.32		0.62	0.6
FEP_VAL2ALA	-7.19	0.1	-7.18	0.1	7.2	0.1	-7.19	0.1		-8.63	0.12	-8.57	0.11	8.7	0.12	-8.64	0.12		1.44	0.141421	1.45	0.156205		1.51		0.07	0.06
FEP_VAL74ALA	-8.16	0.05	-8.13	0.06	8.2	0.05	-8.17	0.05		-8.4	0.19	-8.34	0.2	8.46	0.18	-8.41	0.19		0.24	0.0707107	0.24	0.196469		0.36		0.12	0.12
FEP_VAL93ALA	-10.06	0.22	-10	0.21	10.11	0.23	-10.06	0.22		-8.67	0.08	-8.57	0.09	8.77	0.08	-8.68	0.08		-1.39	0.311127	-1.38	0.234094		0.74		2.13	2.12
FEP_VAL99ALA	-10.23	0.47	-10.1	0.45	10.36	0.48	-10.25	0.47		-8.63	0.21	-8.56	0.21	8.71	0.2	-8.64	0.21		-1.6	0.66468	-1.61	0.514782		0.98		2.58	2.59

## Sheet: 1TEN
	dGfep_protein									dGfep_tpt									ddG_calc					ddG_exp		AE
	dGzw	sem	dGf	sem	dGr	sem	dGbar	sem		dGzw	sem	dGf	sem	dGr	sem	dGbar	sem		ddGzw	sem	ddGbar	sem		ddG		zw	bar
	PROTOCOL H								TRIPEPTIDE ZXZ
FEP_ALA819GLY	2.26	0.09	2.27	0.09	-2.24	0.09	2.26	0.09		-0.62	0.16	-0.58	0.16	0.65	0.17	-0.63	0.16		2.88	0.127279	2.89	0.183576		2.8		0.08	0.09
FEP_ALA885GLY	0.65	0.1	0.69	0.1	-0.6	0.1	0.64	0.1		-0.91	0.11	-0.86	0.1	0.95	0.12	-0.91	0.11		1.56	0.141421	1.55	0.148661		1.09		0.47	0.46
FEP_ILE809ALA	-6.13	0.17	-6	0.16	6.26	0.17	-6.15	0.17		-10.48	0.09	-10.33	0.07	10.63	0.11	-10.53	0.11		4.35	0.240416	4.38	0.202485		2.86		1.49	1.52
FEP_ILE809VAL	-1.58	0.15	-1.45	0.14	1.7	0.15	-1.59	0.15		-1.62	0.05	-1.56	0.05	1.68	0.05	-1.63	0.05		0.04	0.212132	0.04	0.158114		0.18		0.14	0.14
FEP_ILE821ALA	-6.33	0.41	-6.19	0.4	6.46	0.41	-6.34	0.41		-10.27	0.07	-10.17	0.08	10.37	0.08	-10.29	0.07		3.94	0.579828	3.95	0.415933		3.67		0.27	0.28
FEP_ILE821VAL	-0.79	0.2	-0.69	0.19	0.89	0.2	-0.79	0.2		-1.58	0.06	-1.53	0.06	1.64	0.06	-1.59	0.06		0.79	0.282843	0.8	0.208806		0.23		0.56	0.57
FEP_ILE830ALA	-6	0.59	-5.77	0.57	6.24	0.61	-6.03	0.59		-8.95	0.22	-8.86	0.21	9.05	0.23	-8.96	0.22		2.95	0.834386	2.93	0.629682		1.38		1.57	1.55
FEP_ILE830VAL	0.45	0.13	0.53	0.13	-0.37	0.12	0.44	0.13		-1.32	0.06	-1.27	0.06	1.37	0.06	-1.32	0.06		1.77	0.183848	1.76	0.143178		0.32		1.45	1.44
FEP_ILE833ALA	-5.17	0.39	-5.02	0.38	5.32	0.4	-5.2	0.39		-10.23	0.18	-10.15	0.18	10.31	0.17	-10.24	0.18		5.06	0.551543	5.04	0.429535		3.28		1.78	1.76
FEP_ILE833VAL	-0.89	0.21	-0.77	0.21	1.02	0.22	-0.91	0.21		-1.76	0.26	-1.66	0.23	1.86	0.28	-1.77	0.26		0.87	0.296985	0.86	0.334215		0.5		0.37	0.36
FEP_ILE849ALA	-8.35	0.16	-8.24	0.16	8.45	0.17	-8.38	0.16		-9.96	0.09	-9.86	0.09	10.05	0.09	-9.97	0.09		1.61	0.226274	1.59	0.183576		2.19		0.58	0.6
FEP_ILE860ALA	-8.4	0.59	-8.26	0.58	8.54	0.6	-8.42	0.59		-10.56	0.08	-10.46	0.08	10.66	0.08	-10.58	0.08		2.16	0.834386	2.16	0.595399		2.06		0.1	0.1
FEP_ILE860VAL	-0.69	0.18	-0.61	0.19	0.77	0.17	-0.7	0.18		-1.52	0.12	-1.45	0.11	1.59	0.12	-1.53	0.12		0.83	0.254558	0.83	0.216333		0.83		1.11022e-16	1.11022e-16
FEP_LEU835ALA	-0.71	0.31	-0.57	0.3	0.84	0.31	-0.72	0.31		-7.18	0.13	-7.09	0.12	7.27	0.14	-7.19	0.14		6.47	0.438406	6.47	0.340147		4.29		2.18	2.18
FEP_LEU851ALA	-2.46	0.25	-2.24	0.24	2.69	0.27	-2.52	0.25		-6.74	0.14	-6.6	0.13	6.88	0.16	-6.79	0.15		4.28	0.353553	4.27	0.291548		2.99		1.29	1.28
FEP_LEU863ALA	-1.26	0.4	-0.97	0.4	1.54	0.4	-1.33	0.4		-6.64	0.18	-6.54	0.18	6.74	0.19	-6.67	0.19		5.38	0.565685	5.34	0.442832		4.22		1.16	1.12
FEP_LEU873ALA	-1.79	0.32	-1.59	0.32	1.98	0.32	-1.82	0.32		-7.34	0.2	-7.21	0.19	7.47	0.2	-7.36	0.2		5.55	0.452548	5.54	0.377359		3.06		2.49	2.48
FEP_PHE889ALA	1.21	0.24	1.42	0.25	-1	0.23	1.15	0.23		-6.4	0.12	-6.25	0.13	6.55	0.12	-6.4	0.13		7.61	0.332415	7.55	0.264197		5.43		2.18	2.12
FEP_SER875ALA	-7.56	0.47	-6.98	0.52	8.14	0.42	-7.58	0.47		-5.83	0.48	-5.51	0.52	6.15	0.45	-5.82	0.47		-1.73	0.66468	-1.76	0.66468		-0.04		1.69	1.72
FEP_SER882ALA	-5.03	0.16	-4.87	0.14	5.19	0.18	-5.04	0.16		-6.44	0.33	-6.26	0.34	6.62	0.33	-6.44	0.33		1.41	0.226274	1.4	0.366742		2.82		1.41	1.42
FEP_THR867ALA	-1.48	0.16	-1.33	0.16	1.64	0.17	-1.51	0.16		-3.2	0.51	-2.97	0.53	3.42	0.5	-3.21	0.51		1.72	0.226274	1.7	0.534509		1.96		0.24	0.26
FEP_THR867SER	3.73	0.39	4.1	0.42	-3.36	0.38	3.7	0.38		1.07	0.14	1.24	0.16	-0.91	0.13	1.07	0.14		2.66	0.544518	2.63	0.404969		1.22		1.44	1.41
FEP_TYR837ALA	10.13	0.51	10.44	0.51	-9.82	0.52	10.05	0.52		4.76	0.2	4.93	0.21	-4.6	0.19	4.75	0.2		5.37	0.728354	5.3	0.557136		4.22		1.15	1.08
FEP_TYR837PHE	12.09	0.2	12.27	0.22	-11.9	0.18	12.1	0.2		11.31	0.16	11.4	0.16	-11.22	0.16	11.31	0.16		0.78	0.282843	0.79	0.256125		0.44		0.34	0.35
FEP_TYR858ALA	6.96	0.4	7.22	0.38	-6.7	0.42	6.93	0.41		4.38	0.08	4.52	0.09	-4.25	0.08	4.37	0.08		2.58	0.5728	2.56	0.417732		1.38		1.2	1.18
FEP_TYR858GLY	9.2	0.76	9.43	0.75	-8.97	0.77	9.16	0.76		4.13	0.31	4.36	0.31	-3.9	0.32	4.05	0.31		5.07	1.0748	5.11	0.820792		4.14		0.93	0.97
FEP_TYR869PHE	14.96	0.31	15.13	0.3	-14.79	0.32	14.97	0.31		10.71	0.11	10.87	0.12	-10.55	0.11	10.71	0.11		4.25	0.438406	4.26	0.328938		3.13		1.12	1.13
FEP_VAL811ALA	-7.59	0.31	-7.48	0.31	7.7	0.3	-7.61	0.31		-8.59	0.13	-8.53	0.12	8.65	0.13	-8.6	0.13		1	0.438406	0.99	0.336155		1.36		0.36	0.37
FEP_VAL871ALA	-5.66	0.13	-5.56	0.12	5.76	0.14	-5.67	0.12		-8.4	0.26	-8.31	0.27	8.49	0.26	-8.41	0.26		2.74	0.176918	2.74	0.286356		2.81		0.07	0.07

## Sheet: 1BPI
	dGfep_protein									dGfep_tpt									ddG_calc					ddG_exp		AE
	dGzw	sem	dGf	sem	dGr	sem	dGbar	sem		dGzw	sem	dGf	sem	dGr	sem	dGbar	sem		ddGzw	sem	ddGbar	sem		ddG		zw	bar
	PROTOCOL H									TRIPEPTIDE ZXZ
FEP_ASN24ALA	41.02	0.23	41.26	0.21	-40.79	0.24	41.02	0.23		37.33	0.36	37.49	0.34	-37.17	0.37	37.32	0.36		3.69	0.325269	3.7	0.4272		2.2		1.49	1.5
FEP_ASN44ALA	40.99	0.49	41.5	0.51	-40.49	0.49	40.89	0.5		37.38	0.49	37.55	0.48	-37.22	0.49	37.36	0.49		3.61	0.700071	3.53	0.700071		3.3		0.31	0.23
FEP_GLN31ALA	42.17	0.19	42.56	0.18	-41.78	0.19	42	0.18		40.2	0.21	40.37	0.22	-40.04	0.21	40.17	0.21		1.97	0.261725	1.83	0.276586		1		0.97	0.83
FEP_ILE18ALA	-7.2	0.16	-7.09	0.15	7.31	0.17	-7.22	0.16		-10.07	0.2	-9.98	0.2	10.16	0.21	-10.09	0.2		2.87	0.226274	2.87	0.256125		1.5		1.37	1.37
FEP_ILE19ALA	-7.5	0.15	-7.4	0.15	7.61	0.15	-7.52	0.14		-10.16	0.11	-10.08	0.11	10.24	0.11	-10.17	0.11		2.66	0.205183	2.65	0.178045		2.1		0.56	0.55
FEP_LEU29ALA	-6.96	0.15	-6.78	0.15	7.14	0.16	-7.05	0.16		-7.1	0.19	-6.97	0.19	7.22	0.19	-7.12	0.18		0.14	0.219317	0.07	0.240832		0		0.14	0.07
FEP_LEU6ALA	-5.16	0.32	-5.04	0.33	5.29	0.32	-5.18	0.32		-6.78	0.14	-6.65	0.14	6.9	0.14	-6.81	0.14		1.62	0.452548	1.63	0.349285		0.6		1.02	1.03
FEP_MET52ALA	1	0.16	1.15	0.16	-0.84	0.16	0.97	0.16		-0.39	0.06	-0.28	0.07	0.51	0.06	-0.4	0.06		1.39	0.226274	1.37	0.17088		1.7		0.31	0.33
FEP_PHE22ALA	-5.34	0.32	-5.09	0.31	5.59	0.34	-5.41	0.33		-5.75	0.32	-5.56	0.32	5.94	0.32	-5.78	0.32		0.41	0.459674	0.37	0.459674		2		1.59	1.63
FEP_PHE4ALA	-3.69	0.44	-3.45	0.45	3.92	0.44	-3.7	0.44		-5.4	0.12	-5.19	0.12	5.61	0.11	-5.46	0.12		1.71	0.622254	1.76	0.45607		3		1.29	1.24
FEP_SER47ALA	-6.19	0.08	-6.11	0.1	6.26	0.08	-6.19	0.09		-6.59	0.35	-6.39	0.38	6.79	0.33	-6.58	0.36		0.4	0.120416	0.39	0.37108		1.6		1.2	1.21
FEP_THR11ALA	-1.74	0.18	-1.59	0.16	1.88	0.2	-1.74	0.18		-4.25	0.3	-3.93	0.26	4.57	0.34	-4.28	0.3		2.51	0.254558	2.54	0.349857		0		2.51	2.54
FEP_THR32ALA	-2.86	0.1	-2.73	0.1	2.99	0.11	-2.85	0.1		-3.13	0.19	-3.02	0.19	3.25	0.19	-3.15	0.19		0.27	0.141421	0.3	0.214709		0.1		0.17	0.2
FEP_THR54ALA	-3.17	0.15	-2.91	0.13	3.43	0.18	-3.21	0.15		-3.85	0.43	-3.59	0.45	4.11	0.42	-3.86	0.44		0.68	0.212132	0.65	0.464866		0.1		0.58	0.55
FEP_TYR10ALA	8.04	0.3	8.29	0.29	-7.79	0.31	8.02	0.3		4.72	0.14	4.93	0.14	-4.51	0.15	4.69	0.15		3.32	0.424264	3.33	0.33541		1.2		2.12	2.13
FEP_TYR35ALA	11.78	0.27	12.16	0.26	-11.4	0.29	11.67	0.27		4.36	0.35	4.47	0.32	-4.24	0.38	4.33	0.35		7.42	0.381838	7.34	0.442041		1.1		6.32	6.24
FEP_VAL34ALA	-7.29	0.2	-7.22	0.2	7.37	0.21	-7.3	0.2		-8.56	0.1	-8.49	0.1	8.63	0.1	-8.57	0.1		1.27	0.282843	1.27	0.223607		1.2		0.07	0.07

[truncated: 4 more sheets: 1FKB, 1PGA, 2YDV, 1BRS]
